# Supplementary material for: Alleviation of Microglia Mediating Hippocampal Neuron Impairments and Depression‐Related Behaviors by Urolithin B via the SIRT1‐FOXO1 Pathway
Source: CNS Neurosci Ther. 2025 Apr 16;31(4):e70379. doi: 10.1111/cns.70379 (PMC12000931; doi:10.1111/cns.70379)
Supplement: Supplementary file 3 — Table S2. [file CNS-31-e70379-s001.xlsx]

## Sheet: LPS_Vehicle-vs-Vehicle_Vehicle
Accession	Gene Name	Description	Coverage [%]	# Peptides	# PSMs	# Unique Peptides	# AAs	MW [kDa]	calc. pI	Score Sequest HT: Sequest HT	Average(LPS_Vehicle)	Average(Vehicle_Vehicle)	log2FoldChange	FoldChange	Regulation	p-value	q-value	LPS_Vehicle1	LPS_Vehicle2	LPS_Vehicle3	Vehicle_Vehicle1	Vehicle_Vehicle2	Vehicle_Vehicle3	Product	GeneID	Gene_Name	GO_id	GO_term	pathway	pathway_description	K_number	eggNOG_id	eggNOG_abbreviation	eggNOG_description	eggNOG_function_classification	PFAM_Family	PFAM_Name	PFAM_description	InterPro_id	InterPro_ENTRY_TYPE	InterPro_ENTRY_NAME	WikiPathway_id	WikiPathway_description	Reactome_id	Reactome_description
Q80TN4	Dnajc16	DnaJ homolog subfamily C member 16 OS=Mus musculus OX=10090 GN=Dnajc16 PE=1 SV=2	2	2	2	2	772	89.1	7.55	1.85	14.0877	15.9211	-1.83339	0.280604	Down	0.00219624	0.0469031	14.4128	13.5713	14.2789	15.8824	15.9608	15.92	DnaJ homolog subfamily C member 16	214063	Dnajc16	GO:0016020	membrane				KOG0715	O	heat shock protein binding	Posttranslational modification, protein turnover, chaperones	PF00226,PF00085	DnaJ|Thioredoxin	DnaJ domain|Thioredoxin	IPR001623,IPR018253,IPR043361,IPR036869,IPR036249,IPR013766	Domain|Conserved_site|Domain|Homologous_superfamily|Homologous_superfamily|Domain	DnaJ domain|DnaJ domain, conserved site|DnaJ homolog subfamily C member 16, TRX domain|Chaperone J-domain superfamily|Thioredoxin-like superfamily|Thioredoxin domain
Q9JJH1	Rnase4	Ribonuclease 4 OS=Mus musculus OX=10090 GN=Rnase4 PE=1 SV=1	25	5	8	5	148	17	8.85	24.25	17.8153	19.5702	-1.75493	0.296288	Down	0.0114369	0.0998054	18.2172	17.366	17.8626	19.7315	18.9711	20.008	Ribonuclease 4	58809	Rnase4	GO:0009267,GO:0050830,GO:0090501,GO:0005576,GO:0005615,GO:0004519,GO:0003676,GO:0004540	cellular response to starvation|defense response to Gram-positive bacterium|RNA phosphodiester bond hydrolysis|extracellular region|extracellular space|endonuclease activity|nucleic acid binding|ribonuclease activity				ENOG502S9Q1	M	endonuclease activity	Cell wall/membrane/envelope biogenesis	PF00074	RnaseA	Pancreatic ribonuclease	IPR001427,IPR036816,IPR023411,IPR023412	Family|Homologous_superfamily|Active_site|Domain	Pancreatic ribonuclease|Ribonuclease A-like domain superfamily|Ribonuclease A, active site|Ribonuclease A-domain
Q91ZJ9	Hyal1	Hyaluronidase-1 OS=Mus musculus OX=10090 GN=Hyal1 PE=1 SV=3	8	3	13	3	462	52.1	6.4	24.54	18.8188	20.2581	-1.43927	0.368755	Down	0.000897735	0.0351488	18.5592	19.0447	18.8526	20.291	20.3782	20.1051	Hyaluronidase-1	15586	Hyal1	GO:0005975,GO:0051216,GO:0044344,GO:0071347,GO:0071467,GO:0036120,GO:0071356,GO:0071493,GO:0030207,GO:0060272,GO:0030213,GO:0030214,GO:0030212,GO:0006954,GO:0030308,GO:0045766,GO:0045785,GO:0030307,GO:0010634,GO:0050679,GO:1900087,GO:0045927,GO:1900106,GO:0046677,GO:0000302,GO:0009615,GO:0005737,GO:0031410,GO:0005615,GO:0036117,GO:0005764,GO:0052757,GO:0050501,GO:0004415	carbohydrate metabolic process|cartilage development|cellular response to fibroblast growth factor stimulus|cellular response to interleukin-1|cellular response to pH|cellular response to platelet-derived growth factor stimulus|cellular response to tumor necrosis factor|cellular response to UV-B|chondroitin sulfate catabolic process|embryonic skeletal joint morphogenesis|hyaluronan biosynthetic p…	mmu00531,mmu04142	Glycosaminoglycan degradation|Lysosome	K01197	ENOG502QTUU	G	positive regulation of hyaluranon cable assembly	Carbohydrate transport and metabolism	PF01630	Glyco_hydro_56	Hyaluronidase	IPR013785,IPR017853,IPR018155	Homologous_superfamily|Homologous_superfamily|Family	Aldolase-type TIM barrel|Glycoside hydrolase superfamily|Hyaluronidase			R-MMU-2024101,R-MMU-2160916	CS/DS degradation|Hyaluronan uptake and degradation
P21570	Ang	Angiogenin OS=Mus musculus OX=10090 GN=Ang PE=1 SV=1	5	1	1	1	145	16.2	9.41	2.24	15.3163	16.6848	-1.36844	0.387309	Down	0.00281648	0.0515562	15.4162	15.195	15.3378	16.8436	16.2897	16.921	Angiogenin	11727	Ang	GO:0030041,GO:0032431,GO:0007202,GO:0032148,GO:0001525,GO:0019731,GO:0019732,GO:0061844,GO:0030154,GO:0016477,GO:0007417,GO:0050830,GO:0006651,GO:0045087,GO:0048662,GO:0017148,GO:0001938,GO:0042327,GO:0050714,GO:0009725,GO:0001666,GO:0001878,GO:0009303,GO:0036417,GO:0015629,GO:0032311,GO:0005604,GO:0005694,GO:0031410,GO:0005576,GO:0005615,GO:0030426,GO:0043025,GO:0005730,GO:0005634,GO:0003779,GO:…	actin filament polymerization|activation of phospholipase A2 activity|activation of phospholipase C activity|activation of protein kinase B activity|angiogenesis|antibacterial humoral response|antifungal humoral response|antimicrobial humoral immune response mediated by antimicrobial peptide|cell differentiation|cell migration|central nervous system development|defense response to Gram-positive b…	mmu05014	Amyotrophic lateral sclerosis	K16631	ENOG502S9Q1	M	endonuclease activity	Cell wall/membrane/envelope biogenesis	PF00074	RnaseA	Pancreatic ribonuclease	IPR001427,IPR036816,IPR023411,IPR023412	Family|Homologous_superfamily|Active_site|Domain	Pancreatic ribonuclease|Ribonuclease A-like domain superfamily|Ribonuclease A, active site|Ribonuclease A-domain			R-MMU-418990	Adherens junctions interactions
Q8VE37	Rcc1	Regulator of chromosome condensation OS=Mus musculus OX=10090 GN=Rcc1 PE=1 SV=1	6	2	3	2	421	44.9	8.1	7.4	16.9513	18.3137	-1.36244	0.388925	Down	0.0267994	0.143511	17.4951	16.604	16.7547	18.3472	17.7989	18.7949	Regulator of chromosome condensation	100088	Rcc1	GO:0051301,GO:0007059,GO:0000082,GO:0007052,GO:0007088,GO:0051225,GO:0000785,GO:0000794,GO:0005737,GO:0031965,GO:0005654,GO:0005634,GO:0032991,GO:0003682,GO:0005085,GO:0042393,GO:0031492,GO:0031491,GO:0046982,GO:0031267,GO:0043199	cell division|chromosome segregation|G1/S transition of mitotic cell cycle|mitotic spindle organization|regulation of mitotic nuclear division|spindle assembly|chromatin|condensed nuclear chromosome|cytoplasm|nuclear membrane|nucleoplasm|nucleus|protein-containing complex|chromatin binding|guanyl-nucleotide exchange factor activity|histone binding|nucleosomal DNA binding|nucleosome binding|protei…				KOG1426	DZ	guanyl-nucleotide exchange factor activity	Cell cycle control, cell division, chromosome partitioning|Cytoskeleton	PF00415	RCC1	Regulator of chromosome condensation (RCC1) repeat	IPR009091,IPR000408	Homologous_superfamily|Repeat	Regulator of chromosome condensation 1/beta-lactamase-inhibitor protein II|Regulator of chromosome condensation, RCC1			R-MMU-9615933	Postmitotic nuclear pore complex (NPC) reformation
P11370	Fv4	Retrovirus-related Env polyprotein from Fv-4 locus OS=Mus musculus OX=10090 GN=Fv4 PE=1 SV=2	7	5	25	1	679	74.4	7.81	76.46	14.9264	16.2555	-1.32907	0.398025	Down	0.000854395	0.0346029	14.9449	15.0961	14.7384	16.4618	16.1931	16.1116	Retrovirus-related Env polyprotein from Fv-4 locus	108167918	Fv4										PF00429	TLV_coat	ENV polyprotein (coat polyprotein)	IPR008981,IPR018154	Homologous_superfamily|Family	F-MuLV receptor-binding|TLV/ENV coat polyprotein
P20060	Hexb	Beta-hexosaminidase subunit beta OS=Mus musculus OX=10090 GN=Hexb PE=1 SV=2	32	21	71	21	536	61.1	8.12	197.28	22.0721	23.3161	-1.244	0.4222	Down	0.0203753	0.128643	22.5255	21.5346	22.1563	23.4927	22.9822	23.4734	Beta-hexosaminidase subunit beta	15212	Hexb	GO:0043615,GO:0006874,GO:0030207,GO:0030209,GO:0006689,GO:0030203,GO:0006687,GO:0030214,GO:0019915,GO:0007626,GO:0007040,GO:0051651,GO:0008049,GO:0042552,GO:0006044,GO:0050905,GO:0050885,GO:0070050,GO:0009313,GO:0048477,GO:0007341,GO:0008654,GO:0045944,GO:0019538,GO:0008360,GO:0007605,GO:0019953,GO:0007338,GO:0001501,GO:0001669,GO:0042582,GO:1905379,GO:0060473,GO:0005615,GO:0043202,GO:0005764,GO:…	astrocyte cell migration|cellular calcium ion homeostasis|chondroitin sulfate catabolic process|dermatan sulfate catabolic process|ganglioside catabolic process|glycosaminoglycan metabolic process|glycosphingolipid metabolic process|hyaluronan catabolic process|lipid storage|locomotory behavior|lysosome organization|maintenance of location in cell|male courtship behavior|myelination|N-acetylgluco…	mmu00520,mmu00600,mmu00513,mmu00531,mmu00603,mmu00604,mmu00511,mmu04142	Amino sugar and nucleotide sugar metabolism|Sphingolipid metabolism|Various types of N-glycan biosynthesis|Glycosaminoglycan degradation|Glycosphingolipid biosynthesis - globo and isoglobo series|Glycosphingolipid biosynthesis - ganglio series|Other glycan degradation|Lysosome	K12373	KOG2499	G	N-acetyl-beta-D-galactosaminidase activity	Carbohydrate transport and metabolism	PF00728,PF14845	Glyco_hydro_20|Glycohydro_20b2	Glycosyl hydrolase family 20, catalytic domain|beta-acetyl hexosaminidase like	IPR025705,IPR015883,IPR017853,IPR029018,IPR029019	Family|Domain|Homologous_superfamily|Homologous_superfamily|Domain	Beta-hexosaminidase|Glycoside hydrolase family 20, catalytic domain|Glycoside hydrolase superfamily|Beta-hexosaminidase-like, domain 2|Beta-hexosaminidase, eukaryotic type, N-terminal			R-MMU-1660662,R-MMU-2022857,R-MMU-2024101,R-MMU-2160916,R-MMU-6798695	Glycosphingolipid metabolism|Keratan sulfate degradation|CS/DS degradation|Hyaluronan uptake and degradation|Neutrophil degranulation
P10404		MLV-related proviral Env polyprotein OS=Mus musculus OX=10090 PE=1 SV=3	16	9	32	5	641	69.6	7.96	79.42	19.5495	20.7517	-1.20228	0.434587	Down	0.000612905	0.0308532	19.4193	19.5044	19.7246	20.9136	20.7005	20.6411	MLV-related proviral Env polyprotein	118567893		GO:0005886,GO:0046872	plasma membrane|metal ion binding								PF00429	TLV_coat	ENV polyprotein (coat polyprotein)	IPR008981,IPR018154	Homologous_superfamily|Family	F-MuLV receptor-binding|TLV/ENV coat polyprotein
P06869	Plau	Urokinase-type plasminogen activator OS=Mus musculus OX=10090 GN=Plau PE=1 SV=1	36	15	54	15	433	48.2	8.16	140.64	21.6495	22.84	-1.19057	0.43813	Down	0.0102264	0.093493	21.9395	21.384	21.6249	22.9491	22.4439	23.1271	Urokinase-type plasminogen activator	18792	Plau	GO:0001525,GO:0042730,GO:0051918,GO:0010757,GO:0070997,GO:0031639,GO:0030335,GO:0008284,GO:0060279,GO:2000379,GO:0014911,GO:0006508,GO:0030155,GO:0033628,GO:0042127,GO:0051917,GO:2000345,GO:0010755,GO:0010469,GO:0014910,GO:2000097,GO:0001666,GO:0043403,GO:0014909,GO:0038195,GO:0042060,GO:0009986,GO:0005615,GO:0016020,GO:0098637,GO:0097180,GO:1905370,GO:0008233,GO:0004252	angiogenesis|fibrinolysis|negative regulation of fibrinolysis|negative regulation of plasminogen activation|neuron death|plasminogen activation|positive regulation of cell migration|positive regulation of cell population proliferation|positive regulation of ovulation|positive regulation of reactive oxygen species metabolic process|positive regulation of smooth muscle cell migration|proteolysis|re…	mmu04064,mmu04610,mmu05202,mmu05206,mmu05205,mmu05215	NF-kappa B signaling pathway|Complement and coagulation cascades|Transcriptional misregulation in cancer|MicroRNAs in cancer|Proteoglycans in cancer|Prostate cancer	K01348	ENOG502QRMI	O	plasminogen activator	Posttranslational modification, protein turnover, chaperones	PF00051,PF00089	Kringle|Trypsin	Kringle domain|Trypsin	IPR000742,IPR000001,IPR013806,IPR018056,IPR038178,IPR009003,IPR043504,IPR001314,IPR001254,IPR033116	Domain|Domain|Homologous_superfamily|Conserved_site|Homologous_superfamily|Homologous_superfamily|Homologous_superfamily|Family|Domain|Active_site	EGF-like domain|Kringle|Kringle-like fold|Kringle, conserved site|Kringle superfamily|Peptidase S1, PA clan|Peptidase S1, PA clan, chymotrypsin-like fold|Peptidase S1A, chymotrypsin family|Serine proteases, trypsin domain|Serine proteases, trypsin family, serine active site	WP1270,WP3632,WP403,WP460,WP5242,WP723	Endochondral ossification|Lung fibrosis|Wnt signaling pathway|Blood clotting cascade|Comprehensive IL-17A signaling|Wnt signaling pathway and pluripotency	R-MMU-6798695,R-MMU-75205	Neutrophil degranulation|Dissolution of Fibrin Clot
Q8K482	Emilin2	EMILIN-2 OS=Mus musculus OX=10090 GN=Emilin2 PE=1 SV=1	33	39	104	39	1074	117.2	5.62	282.7	22.3652	23.5383	-1.17311	0.443464	Down	0.0276275	0.145574	22.9811	21.9811	22.1335	23.7853	23.2599	23.5699	EMILIN-2	246707	Emilin2	GO:0033627,GO:0030336,GO:0045766,GO:0043065,GO:0030194,GO:1900426,GO:1901731,GO:0008217,GO:0042127,GO:0005581,GO:0062023,GO:1990971,GO:0005576	cell adhesion mediated by integrin|negative regulation of cell migration|positive regulation of angiogenesis|positive regulation of apoptotic process|positive regulation of blood coagulation|positive regulation of defense response to bacterium|positive regulation of platelet aggregation|regulation of blood pressure|regulation of cell population proliferation|collagen trimer|collagen-containing ex…				ENOG502QV5P	S	biological adhesion	Function unknown	PF00386,PF07546	C1q|EMI	C1q domain|EMI domain	IPR001073,IPR011489,IPR008983	Domain|Domain|Homologous_superfamily	C1q domain|EMI domain|Tumour necrosis factor-like domain superfamily			R-MMU-2129379	Molecules associated with elastic fibres
O35638	Stag2	Cohesin subunit SA-2 OS=Mus musculus OX=10090 GN=Stag2 PE=1 SV=3	1	1	1	1	1231	141.2	5.43	2.05	14.1811	15.3264	-1.14528	0.452101	Down	0.00109611	0.0363523	14.079	14.2785	14.1858	15.213	15.1931	15.573	Cohesin subunit SA-2	20843	Stag2	GO:0051301,GO:0051321,GO:0090307,GO:0007062,GO:0019827,GO:0000785,GO:0000775,GO:0008278,GO:0001650,GO:0097431,GO:0016363,GO:0005730,GO:0005654,GO:0005634,GO:0003682	cell division|meiotic cell cycle|mitotic spindle assembly|sister chromatid cohesion|stem cell population maintenance|chromatin|chromosome, centromeric region|cohesin complex|fibrillar center|mitotic spindle pole|nuclear matrix|nucleolus|nucleoplasm|nucleus|chromatin binding	mmu04110	Cell cycle	K06671	KOG2011	D	chromosome segregation	Cell cycle control, cell division, chromosome partitioning	PF08514	STAG	STAG domain	IPR016024,IPR039662,IPR020839,IPR013721	Homologous_superfamily|Family|Domain|Domain	Armadillo-type fold|Cohesin subunit Scc3/SA|Stromalin conservative domain|STAG			R-MMU-2467813,R-MMU-2468052,R-MMU-2470946,R-MMU-2500257,R-MMU-3108214	Separation of Sister Chromatids|Establishment of Sister Chromatid Cohesion|Cohesin Loading onto Chromatin|Resolution of Sister Chromatid Cohesion|SUMOylation of DNA damage response and repair proteins
O08688	Capn5	Calpain-5 OS=Mus musculus OX=10090 GN=Capn5 PE=1 SV=1	3	2	2	2	640	72.9	7.36	4.37	15.6329	16.7684	-1.13544	0.455195	Down	0.0144653	0.109323	15.9069	15.5035	15.4884	16.779	16.3507	17.1754	Calpain-5	12337	Capn5	GO:0006508,GO:0009986,GO:0005737,GO:0045202,GO:0004198	proteolysis|cell surface|cytoplasm|synapse|calcium-dependent cysteine-type endopeptidase activity				KOG0045	O	calcium-dependent cysteine-type endopeptidase activity	Posttranslational modification, protein turnover, chaperones	PF01067,PF00648	Calpain_III|Peptidase_C2	Calpain large subunit, domain III|Calpain family cysteine protease	IPR033884,IPR000008,IPR035892,IPR033883,IPR022684,IPR022682,IPR022683,IPR036213,IPR038765,IPR000169,IPR001300	Domain|Domain|Homologous_superfamily|Domain|Family|Domain|Domain|Homologous_superfamily|Homologous_superfamily|Active_site|Domain	Calpain C2 domain|C2 domain|C2 domain superfamily|Calpain subdomain III|Peptidase C2, calpain family|Peptidase C2, calpain, large subunit, domain III|Peptidase C2, calpain, domain III|Calpain large subunit, domain III superfamily|Papain-like cysteine peptidase superfamily|Cysteine peptidase, cysteine active site|Peptidase C2, calpain, catalytic domain	WP6	Integrin-mediated cell adhesion	R-MMU-1474228	Degradation of the extracellular matrix
Q60805	Mertk	Tyrosine-protein kinase Mer OS=Mus musculus OX=10090 GN=Mertk PE=1 SV=1	3	3	3	3	994	110.1	5.5	6.21	17.3944	18.5174	-1.12301	0.459134	Down	0.00653346	0.0746228	17.3949	17.5415	17.2466	18.4728	18.8816	18.1978	Tyrosine-protein kinase Mer	17289	Mertk	GO:0043277,GO:0016477,GO:0051649,GO:0046649,GO:0001779,GO:0001818,GO:2000107,GO:0051250,GO:0007399,GO:0097350,GO:0006909,GO:0030168,GO:0033674,GO:0050766,GO:0043491,GO:0006468,GO:0060041,GO:0032940,GO:0007283,GO:0034446,GO:0007169,GO:0060068,GO:0005737,GO:0005615,GO:0001750,GO:0005886,GO:0043235,GO:0005524,GO:0004714	apoptotic cell clearance|cell migration|establishment of localization in cell|lymphocyte activation|natural killer cell differentiation|negative regulation of cytokine production|negative regulation of leukocyte apoptotic process|negative regulation of lymphocyte activation|nervous system development|neutrophil clearance|phagocytosis|platelet activation|positive regulation of kinase activity|posi…				ENOG502QQQ3	KLT	neutrophil clearance	Transcription|Replication, recombination and repair|Signal transduction mechanisms	PF00041,PF00047,PF07714	fn3|ig|PK_Tyr_Ser-Thr	Fibronectin type III domain|Immunoglobulin domain|Protein tyrosine and serine/threonine kinase	IPR003961,IPR036116,IPR007110,IPR036179,IPR013783,IPR003599,IPR013151,IPR011009,IPR000719,IPR017441,IPR001245,IPR008266,IPR020635	Domain|Homologous_superfamily|Domain|Homologous_superfamily|Homologous_superfamily|Domain|Domain|Homologous_superfamily|Domain|Binding_site|Domain|Active_site|Domain	Fibronectin type III|Fibronectin type III superfamily|Immunoglobulin-like domain|Immunoglobulin-like domain superfamily|Immunoglobulin-like fold|Immunoglobulin subtype|Immunoglobulin|Protein kinase-like domain superfamily|Protein kinase domain|Protein kinase, ATP binding site|Serine-threonine/tyrosine-protein kinase, catalytic domain|Tyrosine-protein kinase, active site|Tyrosine-protein kinase, c…			R-MMU-202733	Cell surface interactions at the vascular wall
Q9QYK5	Hs6st1	Heparan-sulfate 6-O-sulfotransferase 1 OS=Mus musculus OX=10090 GN=Hs6st1 PE=1 SV=4	3	1	1	1	411	48.3	8.7	3.38	14.8335	15.9293	-1.0958	0.467878	Down	0.00987985	0.0918758	15.1334	14.9453	14.4219	16.0401	15.7202	16.0276	Heparan-sulfate 6-O-sulfotransferase 1	50785	Hs6st1	GO:0001525,GO:0015012,GO:0015015,GO:0060716,GO:0048286,GO:0048666,GO:0005794,GO:0016020,GO:0017095	angiogenesis|heparan sulfate proteoglycan biosynthetic process|heparan sulfate proteoglycan biosynthetic process, enzymatic modification|labyrinthine layer blood vessel development|lung alveolus development|neuron development|Golgi apparatus|membrane|heparan sulfate 6-O-sulfotransferase activity	mmu00534	Glycosaminoglycan biosynthesis - heparan sulfate / heparin	K02514	KOG3955	M	heparan sulfate 6-O-sulfotransferase activity	Cell wall/membrane/envelope biogenesis	PF03567	Sulfotransfer_2	Sulfotransferase family	IPR010635,IPR027417,IPR005331	Family|Homologous_superfamily|Family	Heparan sulphate 6-sulfotransferase/Protein-tyrosine sulfotransferase|P-loop containing nucleoside triphosphate hydrolase|Sulfotransferase	WP1251	Metapathway biotransformation	R-MMU-2022928	HS-GAG biosynthesis
P21460	Cst3	Cystatin-C OS=Mus musculus OX=10090 GN=Cst3 PE=1 SV=2	54	8	47	8	140	15.5	9	125.37	20.5838	21.6679	-1.08407	0.471696	Down	0.00459892	0.0626298	20.7262	20.4178	20.6074	21.7174	21.3578	21.9285	Cystatin-C	13010	Cst3	GO:0006952,GO:0060548,GO:2000117,GO:0060311,GO:0010466,GO:0045861,GO:0008284,GO:0045740,GO:0043067,GO:0006979,GO:0097435,GO:0030424,GO:0005604,GO:0042995,GO:0062023,GO:0043292,GO:0005737,GO:0005783,GO:0005576,GO:0005615,GO:0005794,GO:0005764,GO:0005771,GO:0043025,GO:0031965,GO:0048471,GO:0005886,GO:0031982,GO:0001540,GO:0004869,GO:0004866,GO:0042802,GO:0030414,GO:0002020	defense response|negative regulation of cell death|negative regulation of cysteine-type endopeptidase activity|negative regulation of elastin catabolic process|negative regulation of peptidase activity|negative regulation of proteolysis|positive regulation of cell population proliferation|positive regulation of DNA replication|regulation of programmed cell death|response to oxidative stress|supra…	mmu04970	Salivary secretion	K13899	ENOG502SC50	M	cysteine-type endopeptidase inhibitor activity	Cell wall/membrane/envelope biogenesis	PF00031	Cystatin	Cystatin domain	IPR000010,IPR046350,IPR018073	Domain|Homologous_superfamily|Conserved_site	Cystatin domain|Cystatin superfamily|Proteinase inhibitor I25, cystatin, conserved site			R-MMU-381426,R-MMU-6798695,R-MMU-8957275	Regulation of Insulin-like Growth Factor (IGF) transport and uptake by Insulin-like Growth Factor Binding Proteins (IGFBPs)|Neutrophil degranulation|Post-translational protein phosphorylation
P15946	Klk1b11	Kallikrein 1-related peptidase b11 OS=Mus musculus OX=10090 GN=Klk1b11 PE=2 SV=1	21	4	6	4	261	28.7	7.14	8.03	16.9631	18.0311	-1.06797	0.476991	Down	0.0109358	0.097249	17.3038	16.6605	16.9252	18.1452	17.7381	18.2101	Kallikrein 1-related peptidase b11	16613	Klk1b11	GO:0003073,GO:0031638,GO:0001669,GO:0045177,GO:0005615,GO:0005634,GO:0032991,GO:0030141,GO:0004175,GO:0016811,GO:0004252,GO:0008236	regulation of systemic arterial blood pressure|zymogen activation|acrosomal vesicle|apical part of cell|extracellular space|nucleus|protein-containing complex|secretory granule|endopeptidase activity|hydrolase activity, acting on carbon-nitrogen (but not peptide) bonds, in linear amides|serine-type endopeptidase activity|serine-type peptidase activity	mmu04614,mmu04961	Renin-angiotensin system|Endocrine and other factor-regulated calcium reabsorption	K01325	KOG3627	O	serine-type endopeptidase activity	Posttranslational modification, protein turnover, chaperones	PF00089	Trypsin	Trypsin	IPR009003,IPR043504,IPR001314,IPR001254,IPR018114,IPR033116	Homologous_superfamily|Homologous_superfamily|Family|Domain|Active_site|Active_site	Peptidase S1, PA clan|Peptidase S1, PA clan, chymotrypsin-like fold|Peptidase S1A, chymotrypsin family|Serine proteases, trypsin domain|Serine proteases, trypsin family, histidine active site|Serine proteases, trypsin family, serine active site
O09010	Lfng	Beta-1,3-N-acetylglucosaminyltransferase lunatic fringe OS=Mus musculus OX=10090 GN=Lfng PE=1 SV=1	13	4	6	4	378	41.9	8.81	15.22	18.0008	19.0561	-1.05529	0.481199	Down	0.000527454	0.0290064	18.1111	17.8146	18.0766	19.1446	19.0241	18.9995	Beta-1,3-N-acetylglucosaminyltransferase lunatic fringe	16848	Lfng	GO:0007386,GO:0002315,GO:1902367,GO:0001541,GO:0051446,GO:0045747,GO:0032092,GO:0008593,GO:0014807,GO:0001756,GO:0030217,GO:0000139,GO:0008375,GO:0046872,GO:0033829	compartment pattern specification|marginal zone B cell differentiation|negative regulation of Notch signaling pathway involved in somitogenesis|ovarian follicle development|positive regulation of meiotic cell cycle|positive regulation of Notch signaling pathway|positive regulation of protein binding|regulation of Notch signaling pathway|regulation of somitogenesis|somitogenesis|T cell differentia…	mmu00514,mmu04330,mmu05165	Other types of O-glycan biosynthesis|Notch signaling pathway|Human papillomavirus infection	K05948	ENOG502QV30	M	O-fucosylpeptide 3-beta-N-acetylglucosaminyltransferase activity	Cell wall/membrane/envelope biogenesis	PF02434	Fringe	Fringe-like	IPR017374,IPR003378	Family|Family	Fringe|Fringe-like	WP265,WP2852,WP29	Delta-Notch signaling pathway|Gene regulatory network modelling somitogenesis |Notch signaling pathway
Q80X41	Vrk1	Serine/threonine-protein kinase VRK1 OS=Mus musculus OX=10090 GN=Vrk1 PE=1 SV=2	17	8	9	8	440	49.7	8.94	19.26	18.8476	19.8925	-1.04488	0.484686	Down	0.0241541	0.137557	19.1153	18.6622	18.7654	19.8686	19.4511	20.3578	Serine/threonine-protein kinase VRK1	22367	Vrk1	GO:0007049,GO:0051301,GO:0006974,GO:0090166,GO:0018105,GO:0120187,GO:0046777,GO:0006468,GO:0007165,GO:0005829,GO:0005795,GO:0005730,GO:0005654,GO:0005634,GO:0005524,GO:0042393,GO:0035175,GO:0072354,GO:0004672,GO:0019901,GO:0106310,GO:0004674	cell cycle|cell division|cellular response to DNA damage stimulus|Golgi disassembly|peptidyl-serine phosphorylation|positive regulation of protein localization to chromatin|protein autophosphorylation|protein phosphorylation|signal transduction|cytosol|Golgi stack|nucleolus|nucleoplasm|nucleus|ATP binding|histone binding|histone H3S10 kinase activity|histone H3T3 kinase activity|protein kinase ac…				KOG1164	E	protein kinase activity	Amino acid transport and metabolism	PF00069	Pkinase	Protein kinase domain	IPR011009,IPR000719,IPR017441,IPR008271	Homologous_superfamily|Domain|Binding_site|Active_site	Protein kinase-like domain superfamily|Protein kinase domain|Protein kinase, ATP binding site|Serine/threonine-protein kinase, active site			R-MMU-2980766,R-MMU-2995383	Nuclear Envelope Breakdown|Initiation of Nuclear Envelope (NE) Reformation
Q9WU78	Pdcd6ip	Programmed cell death 6-interacting protein OS=Mus musculus OX=10090 GN=Pdcd6ip PE=1 SV=3	36	35	56	35	869	96	6.52	137.85	21.5832	22.626	-1.04279	0.485389	Down	0.0357294	0.160693	22.0059	21.2796	21.4641	22.758	22.1348	22.9852	Programmed cell death 6-interacting protein	18571	Pdcd6ip	GO:0000915,GO:0006915,GO:0070830,GO:0045199,GO:0061952,GO:0000281,GO:0071985,GO:1903543,GO:1903553,GO:0051260,GO:0015031,GO:0010824,GO:1903551,GO:0090559,GO:0090611,GO:0046755,GO:0039702,GO:0042641,GO:0005923,GO:0005737,GO:0005829,GO:0070971,GO:0005768,GO:0070062,GO:0090543,GO:0001772,GO:0042470,GO:0005815,GO:0043209,GO:0048306,GO:0042802,GO:0046983,GO:0042803,GO:0031871,GO:0017124	actomyosin contractile ring assembly|apoptotic process|bicellular tight junction assembly|maintenance of epithelial cell apical/basal polarity|midbody abscission|mitotic cytokinesis|multivesicular body sorting pathway|positive regulation of exosomal secretion|positive regulation of extracellular exosome assembly|protein homooligomerization|protein transport|regulation of centrosome duplication|re…	mmu03250,mmu04144	Viral life cycle - HIV-1|Endocytosis	K12200	KOG2220	U	protein localization	Intracellular trafficking, secretion, and vesicular transport	PF13949,PF03097	ALIX_LYPXL_bnd|BRO1	ALIX V-shaped domain binding to HIV |BRO1-like domain	IPR025304,IPR004328,IPR038499	Domain|Domain|Homologous_superfamily	ALIX V-shaped domain|BRO1 domain|BRO1 domain superfamily			R-MMU-5213460,R-MMU-5675482	RIPK1-mediated regulated necrosis|Regulation of necroptotic cell death
P27931	Il1r2	Interleukin-1 receptor type 2 OS=Mus musculus OX=10090 GN=Il1r2 PE=1 SV=1	2	1	2	1	410	45.6	7.88	5.14	15.6916	16.7315	-1.0399	0.486362	Down	0.00290237	0.0527857	15.6235	15.8208	15.6306	16.7006	16.9994	16.4946	Interleukin-1 receptor type 2	16178	Il1r2	GO:1900016,GO:0032690,GO:2000660,GO:0010955,GO:0016485,GO:0005737,GO:0005576,GO:0005886,GO:0019966,GO:0004908,GO:0004910	negative regulation of cytokine production involved in inflammatory response|negative regulation of interleukin-1 alpha production|negative regulation of interleukin-1-mediated signaling pathway|negative regulation of protein processing|protein processing|cytoplasm|extracellular region|plasma membrane|interleukin-1 binding|interleukin-1 receptor activity|interleukin-1, type II, blocking receptor …	mmu04060,mmu04640,mmu05202,mmu05215,mmu05166,mmu05146,mmu05418	Cytokine-cytokine receptor interaction|Hematopoietic cell lineage|Transcriptional misregulation in cancer|Prostate cancer|Human T-cell leukemia virus 1 infection|Amoebiasis|Fluid shear stress and atherosclerosis	K04387	ENOG502QVTS	S	interleukin-1, type II, blocking receptor activity	Function unknown	PF00047	ig	Immunoglobulin domain	IPR007110,IPR036179,IPR013783,IPR003599,IPR003598,IPR015621,IPR004074,IPR004077,IPR013151	Domain|Homologous_superfamily|Homologous_superfamily|Domain|Domain|Family|Family|Family|Domain	Immunoglobulin-like domain|Immunoglobulin-like domain superfamily|Immunoglobulin-like fold|Immunoglobulin subtype|Immunoglobulin subtype 2|Interleukin-1 receptor family|Interleukin-1 receptor type I/II|Interleukin-1 receptor type II|Immunoglobulin	WP37,WP493	IL-1 signaling pathway|Mapk signaling pathway	R-MMU-9020702	Interleukin-1 signaling
Q61545	Ewsr1	RNA-binding protein EWS OS=Mus musculus OX=10090 GN=Ewsr1 PE=1 SV=2	4	2	3	2	655	68.4	9.33	7.43	16.5376	17.5757	-1.03814	0.486956	Down	0.0354397	0.160045	16.7814	16.366	16.4655	17.4944	17.0876	18.1452	RNA-binding protein EWS	14030	Ewsr1	GO:0006355,GO:0015030,GO:0005737,GO:0005730,GO:0005654,GO:0005634,GO:0005886,GO:0005516,GO:0042802,GO:0046872,GO:0003723,GO:0003712	regulation of DNA-templated transcription|Cajal body|cytoplasm|nucleolus|nucleoplasm|nucleus|plasma membrane|calmodulin binding|identical protein binding|metal ion binding|RNA binding|transcription coregulator activity	mmu05202	Transcriptional misregulation in cancer	K13209	KOG1995	J	RNA binding	Translation, ribosomal structure and biogenesis	PF00076,PF00641	RRM_1|zf-RanBP	RNA recognition motif. (a.k.a. RRM, RBD, or RNP domain)|Zn-finger in Ran binding protein and others	IPR034869,IPR012677,IPR035979,IPR000504,IPR034870,IPR001876,IPR036443	Domain|Homologous_superfamily|Homologous_superfamily|Domain|Family|Domain|Homologous_superfamily	EWS, RNA recognition motif|Nucleotide-binding alpha-beta plait domain superfamily|RNA-binding domain superfamily|RNA recognition motif domain|TAF15/EWS/TLS family|Zinc finger, RanBP2-type|Zinc finger, RanBP2-type superfamily	WP1763,WP310	Mechanisms associated with pluripotency|mRNA processing
Q60596	Xrcc1	DNA repair protein XRCC1 OS=Mus musculus OX=10090 GN=Xrcc1 PE=1 SV=2	4	2	2	2	631	68.9	6.33	1.76	14.3653	15.3778	-1.01251	0.495683	Down	0.0202904	0.128536	14.7866	13.8873	14.4219	15.2303	15.4623	15.4407	DNA repair protein XRCC1	22594	Xrcc1	GO:0006284,GO:0021587,GO:0006281,GO:0006303,GO:0021766,GO:1905765,GO:0010836,GO:1904877,GO:1903518,GO:1990414,GO:0033194,GO:0001666,GO:0010033,GO:0009410,GO:0000012,GO:0061819,GO:0050882,GO:0000785,GO:0000781,GO:0070522,GO:0005730,GO:0005654,GO:0005634,GO:0090734,GO:0019899,GO:0032356,GO:0072572	base-excision repair|cerebellum morphogenesis|DNA repair|double-strand break repair via nonhomologous end joining|hippocampus development|negative regulation of protection from non-homologous end joining at telomere|negative regulation of protein ADP-ribosylation|positive regulation of DNA ligase activity|positive regulation of single strand break repair|replication-born double-strand break repai…	mmu03410	Base excision repair	K10803	KOG3226	S	positive regulation of DNA ligase activity	Function unknown	PF00533,PF16589,PF01834	BRCT|BRCT_2|XRCC1_N	BRCA1 C Terminus (BRCT) domain|BRCT domain, a BRCA1 C-terminus domain|XRCC1 N terminal domain	IPR001357,IPR036420,IPR045080,IPR008979,IPR002706	Domain|Homologous_superfamily|Domain|Homologous_superfamily|Domain	BRCT domain|BRCT domain superfamily|XRCC1, first (central) BRCT domain|Galactose-binding-like domain superfamily|DNA-repair protein Xrcc1, N-terminal			R-MMU-110381,R-MMU-5649702,R-MMU-5685939,R-MMU-6782210	Resolution of AP sites via the single-nucleotide replacement pathway|APEX1-Independent Resolution of AP Sites via the Single Nucleotide Replacement Pathway|HDR through MMEJ (alt-NHEJ)|Gap-filling DNA repair synthesis and ligation in TC-NER
Q91XL3	Uxs1	UDP-glucuronic acid decarboxylase 1 OS=Mus musculus OX=10090 GN=Uxs1 PE=1 SV=1	14	6	9	6	420	47.5	8.94	16.04	18.4769	19.483	-1.00605	0.497906	Down	0.0447264	0.179144	18.9475	18.0254	18.458	19.588	19.0519	19.8091	UDP-glucuronic acid decarboxylase 1	67883	Uxs1	GO:0042732,GO:0033320,GO:1902494,GO:0005737,GO:0005794,GO:0032580,GO:0005739,GO:0042802,GO:0070403,GO:0042803,GO:0048040	D-xylose metabolic process|UDP-D-xylose biosynthetic process|catalytic complex|cytoplasm|Golgi apparatus|Golgi cisterna membrane|mitochondrion|identical protein binding|NAD+ binding|protein homodimerization activity|UDP-glucuronate decarboxylase activity	mmu00520	Amino sugar and nucleotide sugar metabolism	K08678	KOG1429	GM	UDP-glucuronate decarboxylase activity	Carbohydrate transport and metabolism|Cell wall/membrane/envelope biogenesis	PF16363,PF11803	GDP_Man_Dehyd|UXS1_N	GDP-mannose 4,6 dehydratase|UDP-glucuronate decarboxylase N-terminal	IPR016040,IPR036291,IPR044516,IPR021761	Domain|Homologous_superfamily|Family|Domain	NAD(P)-binding domain|NAD(P)-binding domain superfamily|UDP-glucuronic acid decarboxylase|UDP-glucuronate decarboxylase N-terminal
P06909	Cfh	Complement factor H OS=Mus musculus OX=10090 GN=Cfh PE=1 SV=2	6	7	7	7	1234	139	6.99	11.58	18.1301	19.1149	-0.984737	0.505318	Down	0.00737947	0.0790978	18.339	18.0755	17.9759	19.2832	18.7879	19.2734	Complement factor H	12628	Cfh	GO:0001905,GO:0001525,GO:0046034,GO:0006956,GO:0006957,GO:0008340,GO:0010467,GO:0032835,GO:0006955,GO:0006954,GO:0001822,GO:0032042,GO:0140053,GO:0007005,GO:0070487,GO:0050905,GO:0051640,GO:0046530,GO:0070527,GO:0006508,GO:0030449,GO:0030451,GO:1903659,GO:0034097,GO:0002021,GO:0060041,GO:0003406,GO:0046548,GO:0035886,GO:0007601,GO:0030424,GO:0005737,GO:0009897,GO:0005576,GO:0005615,GO:0005739,GO:…	activation of membrane attack complex|angiogenesis|ATP metabolic process|complement activation|complement activation, alternative pathway|determination of adult lifespan|gene expression|glomerulus development|immune response|inflammatory response|kidney development|mitochondrial DNA metabolic process|mitochondrial gene expression|mitochondrion organization|monocyte aggregation|neuromuscular proce…	mmu04610,mmu05150	Complement and coagulation cascades|Staphylococcus aureus infection	K04004	ENOG502QVSB	S	complement activation, alternative pathway	Function unknown	PF00084	Sushi	Sushi repeat (SCR repeat)	IPR035976,IPR000436	Homologous_superfamily|Domain	Sushi/SCR/CCP superfamily|Sushi/SCR/CCP domain
Q921I1	Tf	Serotransferrin OS=Mus musculus OX=10090 GN=Tf PE=1 SV=1	50	36	110	36	697	76.7	7.18	310.65	22.5455	23.5147	-0.969193	0.510792	Down	0.0044817	0.0622721	22.7953	22.3307	22.5105	23.5947	23.3166	23.6328	Serotransferrin	22041	Tf	GO:0007015,GO:0019731,GO:0006879,GO:0071281,GO:0070371,GO:0006826,GO:0030316,GO:0045780,GO:2000147,GO:0045893,GO:0031643,GO:0070447,GO:0042327,GO:0048260,GO:0034756,GO:0009617,GO:0060395,GO:0016324,GO:0045178,GO:0009925,GO:0005604,GO:0009986,GO:0051286,GO:0005905,GO:0031410,GO:0097433,GO:0005769,GO:0030139,GO:0005768,GO:0005576,GO:0005615,GO:0031232,GO:1990712,GO:0005770,GO:0016020,GO:0048471,GO:…	actin filament organization|antibacterial humoral response|cellular iron ion homeostasis|cellular response to iron ion|ERK1 and ERK2 cascade|iron ion transport|osteoclast differentiation|positive regulation of bone resorption|positive regulation of cell motility|positive regulation of DNA-templated transcription|positive regulation of myelination|positive regulation of oligodendrocyte progenitor …	mmu04066,mmu04216,mmu04978	HIF-1 signaling pathway|Ferroptosis|Mineral absorption	K14736	ENOG502QT0C	P	trivalent inorganic cation transmembrane transporter activity	Inorganic ion transport and metabolism	PF00405	Transferrin	Transferrin	IPR030685,IPR016357,IPR001156,IPR018195	Family|Family|Domain|Binding_site	Serotransferrin, mammalian|Transferrin|Transferrin-like domain|Transferrin family, iron binding site	WP1596	Iron homeostasis	R-MMU-114608,R-MMU-381426,R-MMU-8856825,R-MMU-8856828,R-MMU-8957275,R-MMU-917937,R-MMU-917977	Platelet degranulation |Regulation of Insulin-like Growth Factor (IGF) transport and uptake by Insulin-like Growth Factor Binding Proteins (IGFBPs)|Cargo recognition for clathrin-mediated endocytosis|Clathrin-mediated endocytosis|Post-translational protein phosphorylation|Iron uptake and transport|Transferrin endocytosis and recycling
Q9EPL2	Clstn1	Calsyntenin-1 OS=Mus musculus OX=10090 GN=Clstn1 PE=1 SV=1	18	20	39	20	979	108.8	4.92	97.66	21.3965	22.3604	-0.963923	0.512661	Down	0.00355286	0.0556418	21.668	21.1692	21.3523	22.4642	22.2632	22.3539	Calsyntenin-1	65945	Clstn1	GO:0006874,GO:0007268,GO:0007156,GO:0098969,GO:0051965,GO:0050806,GO:0001558,GO:0090128,GO:0099003,GO:0009986,GO:0005789,GO:0005576,GO:0098982,GO:0098978,GO:0000139,GO:0016020,GO:0043005,GO:0005634,GO:0014069,GO:0098845,GO:0045211,GO:0001540,GO:0005509,GO:0019894,GO:0042988	cellular calcium ion homeostasis|chemical synaptic transmission|homophilic cell adhesion via plasma membrane adhesion molecules|neurotransmitter receptor transport to postsynaptic membrane|positive regulation of synapse assembly|positive regulation of synaptic transmission|regulation of cell growth|regulation of synapse maturation|vesicle-mediated transport in synapse|cell surface|endoplasmic ret…				KOG1834	S	X11-like protein binding	Function unknown	PF00028,PF19699	Cadherin|CLSTN_C	Cadherin domain|Calsyntenin C-terminal	IPR002126,IPR015919,IPR026914,IPR045588,IPR013320	Domain|Homologous_superfamily|Family|Domain|Homologous_superfamily	Cadherin-like|Cadherin-like superfamily|Calsyntenin|Calsyntenin, C-terminal|Concanavalin A-like lectin/glucanase domain superfamily	WP1983	Splicing factor NOVA regulated synaptic proteins
Q99KN1	Arrdc1	Arrestin domain-containing protein 1 OS=Mus musculus OX=10090 GN=Arrdc1 PE=1 SV=2	8	3	5	3	434	46.3	7.21	8.25	16.7137	17.6666	-0.95288	0.5166	Down	0.0366692	0.162809	17.0422	16.4364	16.6626	17.7199	17.2042	18.0758	Arrestin domain-containing protein 1	215705	Arrdc1	GO:0006858,GO:0140112,GO:0045746,GO:0015031,GO:0016567,GO:0006511,GO:0005737,GO:0031410,GO:1903561,GO:0005886,GO:1990763,GO:0042802,GO:1990756,GO:0031625	extracellular transport|extracellular vesicle biogenesis|negative regulation of Notch signaling pathway|protein transport|protein ubiquitination|ubiquitin-dependent protein catabolic process|cytoplasm|cytoplasmic vesicle|extracellular vesicle|plasma membrane|arrestin family protein binding|identical protein binding|ubiquitin ligase-substrate adaptor activity|ubiquitin protein ligase binding				KOG3780	E	ubiquitin-dependent endocytosis	Amino acid transport and metabolism	PF02752,PF00339	Arrestin_C|Arrestin_N	Arrestin (or S-antigen), C-terminal domain|Arrestin (or S-antigen), N-terminal domain	IPR014752,IPR011021,IPR011022,IPR014756	Homologous_superfamily|Domain|Domain|Homologous_superfamily	Arrestin-like, C-terminal|Arrestin-like, N-terminal|Arrestin C-terminal-like domain|Immunoglobulin E-set
Q64685	St6gal1	Beta-galactoside alpha-2,6-sialyltransferase 1 OS=Mus musculus OX=10090 GN=St6gal1 PE=1 SV=2	19	7	9	7	403	46.6	8.87	22.88	18.4272	19.3789	-0.951777	0.516995	Down	0.000728225	0.0325045	18.5496	18.2501	18.4819	19.4673	19.3581	19.3114	Beta-galactoside alpha-2,6-sialyltransferase 1	20440	St6gal1	GO:0006054,GO:0050922,GO:2000110,GO:0032946,GO:0006486,GO:0018279,GO:1990743,GO:1900024,GO:0045471,GO:0097503,GO:0005783,GO:0005576,GO:0005794,GO:0032580,GO:0005797,GO:0000139,GO:0000138,GO:0003835,GO:0042803,GO:0008373	N-acetylneuraminate metabolic process|negative regulation of chemotaxis|negative regulation of macrophage apoptotic process|positive regulation of mononuclear cell proliferation|protein glycosylation|protein N-linked glycosylation via asparagine|protein sialylation|regulation of substrate adhesion-dependent cell spreading|response to ethanol|sialylation|endoplasmic reticulum|extracellular region|…	mmu00510,mmu00514	N-Glycan biosynthesis|Other types of O-glycan biosynthesis	K00778	KOG2692	M	sialyltransferase activity	Cell wall/membrane/envelope biogenesis	PF00777	Glyco_transf_29	Glycosyltransferase family 29 (sialyltransferase)	IPR001675,IPR038578,IPR012163	Family|Homologous_superfamily|Family	Glycosyl transferase family 29|GT29-like superfamiliy|Sialyltransferase			R-MMU-4085001,R-MMU-975577,R-MMU-977068	Sialic acid metabolism|N-Glycan antennae elongation|Termination of O-glycan biosynthesis
Q8R1B4	Eif3c	Eukaryotic translation initiation factor 3 subunit C OS=Mus musculus OX=10090 GN=Eif3c PE=1 SV=1	12	12	17	12	911	105.5	5.78	37.21	19.352	20.3033	-0.951277	0.517175	Down	0.02367	0.137188	19.6116	19.1044	19.3401	20.3834	19.8819	20.6446	Eukaryotic translation initiation factor 3 subunit C	56347	Eif3c	GO:0001732,GO:0006413,GO:0016282,GO:0033290,GO:0005852,GO:0071541,GO:0043022,GO:0003723,GO:0003743,GO:0031369	formation of cytoplasmic translation initiation complex|translational initiation|eukaryotic 43S preinitiation complex|eukaryotic 48S preinitiation complex|eukaryotic translation initiation factor 3 complex|eukaryotic translation initiation factor 3 complex, eIF3m|ribosome binding|RNA binding|translation initiation factor activity|translation initiation factor binding				KOG1076	J	translation initiation factor binding	Translation, ribosomal structure and biogenesis	PF05470,PF01399	eIF-3c_N|PCI	Eukaryotic translation initiation factor 3 subunit 8 N-terminus|PCI domain	IPR027516,IPR008905,IPR000717,IPR036388,IPR036390	Family|Domain|Domain|Homologous_superfamily|Homologous_superfamily	Eukaryotic translation initiation factor 3 subunit C|Eukaryotic translation initiation factor 3 subunit C, N-terminal domain|Proteasome component (PCI) domain|Winged helix-like DNA-binding domain superfamily|Winged helix DNA-binding domain superfamily	WP307	Translation factors	R-MMU-156827,R-MMU-72649,R-MMU-72689,R-MMU-72695,R-MMU-72702,R-MMU-72706	L13a-mediated translational silencing of Ceruloplasmin expression|Translation initiation complex formation|Formation of a pool of free 40S subunits|Formation of the ternary complex, and subsequently, the 43S complex|Ribosomal scanning and start codon recognition|GTP hydrolysis and joining of the 60S ribosomal subunit
P09405	Ncl	Nucleolin OS=Mus musculus OX=10090 GN=Ncl PE=1 SV=2	46	45	120	45	707	76.7	4.75	271.67	22.9076	23.8577	-0.950053	0.517613	Down	0.00451703	0.0622917	23.0955	22.8041	22.8232	23.8434	23.6303	24.0993	Nucleolin	17975	Ncl	GO:0001525,GO:0071364,GO:1990830,GO:0071222,GO:0006897,GO:0043066,GO:0046627,GO:0017148,GO:0032755,GO:0048026,GO:0045944,GO:1901838,GO:0032760,GO:0050730,GO:2000232,GO:0005938,GO:0009986,GO:0005694,GO:0001533,GO:0005737,GO:0036464,GO:0001651,GO:0001650,GO:0005730,GO:0005654,GO:0005634,GO:1990904,GO:0005681,GO:0005509,GO:0044547,GO:0140297,GO:1990631,GO:0042393,GO:0042802,GO:0043560,GO:0043236,GO:…	angiogenesis|cellular response to epidermal growth factor stimulus|cellular response to leukemia inhibitory factor|cellular response to lipopolysaccharide|endocytosis|negative regulation of apoptotic process|negative regulation of insulin receptor signaling pathway|negative regulation of translation|positive regulation of interleukin-6 production|positive regulation of mRNA splicing, via spliceos…				KOG0123	J	RNA binding	Translation, ribosomal structure and biogenesis	PF00076	RRM_1	RNA recognition motif. (a.k.a. RRM, RBD, or RNP domain)	IPR034230,IPR034233,IPR034234,IPR034235,IPR012677,IPR035979,IPR000504	Domain|Domain|Domain|Domain|Homologous_superfamily|Homologous_superfamily|Domain	Nucleolin, RNA recognition motif 1|Nucleolin, RNA recognition motif 2|Nucleolin, RNA recognition motif 3|Nucleolin, RNA recognition motif 4|Nucleotide-binding alpha-beta plait domain superfamily|RNA-binding domain superfamily|RNA recognition motif domain	WP1763,WP310	Mechanisms associated with pluripotency|mRNA processing	R-MMU-6791226	Major pathway of rRNA processing in the nucleolus and cytosol
Q8C7U7	Galnt6	Polypeptide N-acetylgalactosaminyltransferase 6 OS=Mus musculus OX=10090 GN=Galnt6 PE=2 SV=1	25	15	30	12	622	71.5	8.53	72.66	20.4149	21.3496	-0.93468	0.523158	Down	0.0212967	0.131368	20.6118	20.3237	20.3094	21.4567	20.9007	21.6915	Polypeptide N-acetylgalactosaminyltransferase 6	207839	Galnt6	GO:0006493,GO:0018243,GO:0005794,GO:0000139,GO:0048471,GO:0030246,GO:0046872,GO:0004653	protein O-linked glycosylation|protein O-linked glycosylation via threonine|Golgi apparatus|Golgi membrane|perinuclear region of cytoplasm|carbohydrate binding|metal ion binding|polypeptide N-acetylgalactosaminyltransferase activity	mmu00512,mmu00514	Mucin type O-glycan biosynthesis|Other types of O-glycan biosynthesis	K00710	KOG3736	M	Polypeptide N-acetylgalactosaminyltransferase	Cell wall/membrane/envelope biogenesis	PF00535,PF00652	Glycos_transf_2|Ricin_B_lectin	Glycosyl transferase family 2|Ricin-type beta-trefoil lectin domain	IPR045885,IPR001173,IPR029044,IPR035992,IPR000772	Domain|Domain|Homologous_superfamily|Homologous_superfamily|Domain	N-acetylgalactosaminyltransferase|Glycosyltransferase 2-like|Nucleotide-diphospho-sugar transferases|Ricin B-like lectins|Ricin B, lectin domain			R-MMU-913709	O-linked glycosylation of mucins
E9Q5C9	Nolc1	Nucleolar and coiled-body phosphoprotein 1 OS=Mus musculus OX=10090 GN=Nolc1 PE=1 SV=1	49	29	52	29	702	73.7	9.36	135.58	21.1361	22.0546	-0.918457	0.529075	Down	0.00148581	0.039514	21.1475	21.1329	21.1281	22.0297	21.8634	22.2706	Nucleolar and coiled-body phosphoprotein 1	70769	Nolc1	GO:0033979,GO:0014032,GO:0014029,GO:0007000,GO:0008284,GO:0045893,GO:0042306,GO:0006417,GO:0006970,GO:0031428,GO:0031429,GO:0015030,GO:0005737,GO:0001650,GO:0005730,GO:0005654,GO:0030532,GO:0034512,GO:0062064,GO:0034513,GO:0062065,GO:0140678,GO:0008139,GO:0019904,GO:0046982,GO:0030674,GO:0001093	box H/ACA RNA metabolic process|neural crest cell development|neural crest formation|nucleolus organization|positive regulation of cell population proliferation|positive regulation of DNA-templated transcription|regulation of protein import into nucleus|regulation of translation|response to osmotic stress|box C/D RNP complex|box H/ACA snoRNP complex|Cajal body|cytoplasm|fibrillar center|nucleolus…				KOG2992	O	box H/ACA snoRNA metabolic process	Posttranslational modification, protein turnover, chaperones	PF05022	SRP40_C	SRP40, C-terminal domain	IPR006594,IPR007718	Domain|Domain	LIS1 homology motif|Srp40, C-terminal
O35286	Dhx15	ATP-dependent RNA helicase DHX15 OS=Mus musculus OX=10090 GN=Dhx15 PE=1 SV=2	14	11	18	11	795	90.9	7.46	28.76	18.412	19.3257	-0.913747	0.530805	Down	0.00333296	0.0547204	18.6147	18.2763	18.345	19.4002	19.1215	19.4554	ATP-dependent RNA helicase DHX15	13204	Dhx15	GO:0140374,GO:0042742,GO:0051607,GO:0006397,GO:0043123,GO:0043279,GO:0009636,GO:0008380,GO:0016607,GO:0005730,GO:0005681,GO:0005689,GO:0071008,GO:0005524,GO:0016887,GO:0003725,GO:0003723,GO:0003724	antiviral innate immune response|defense response to bacterium|defense response to virus|mRNA processing|positive regulation of I-kappaB kinase/NF-kappaB signaling|response to alkaloid|response to toxic substance|RNA splicing|nuclear speck|nucleolus|spliceosomal complex|U12-type spliceosomal complex|U2-type post-mRNA release spliceosomal complex|ATP binding|ATP hydrolysis activity|double-stranded…	mmu03040	Spliceosome	K12820	KOG0925	L	helicase activity	Replication, recombination and repair	PF00270,PF04408,PF00271,PF07717	DEAD|HA2|Helicase_C|OB_NTP_bind	DEAD/DEAH box helicase|Helicase associated domain (HA2)|Helicase conserved C-terminal domain|Oligonucleotide/oligosaccharide-binding (OB)-fold	IPR011709,IPR011545,IPR044756,IPR002464,IPR007502,IPR014001,IPR001650,IPR027417	Domain|Domain|Domain|Conserved_site|Domain|Domain|Domain|Homologous_superfamily	DEAD-box helicase, OB fold|DEAD/DEAH box helicase domain|DHX15, DEXH-box helicase domain|DNA/RNA helicase, ATP-dependent, DEAH-box type, conserved site|Helicase-associated domain|Helicase superfamily 1/2, ATP-binding domain|Helicase, C-terminal|P-loop containing nucleoside triphosphate hydrolase	WP310	mRNA processing	R-MMU-72163	mRNA Splicing - Major Pathway
Q6P5F6	Slc39a10	Zinc transporter ZIP10 OS=Mus musculus OX=10090 GN=Slc39a10 PE=1 SV=1	11	11	19	11	833	94.3	6.71	38.96	20.2625	21.1718	-0.90936	0.532421	Down	0.00201106	0.0453347	20.223	20.3147	20.2497	21.1453	21.3987	20.9716	Zinc transporter ZIP10	227059	Slc39a10	GO:0006882,GO:0002903,GO:0030890,GO:0050861,GO:1903615,GO:0071578,GO:0005886,GO:0005385	cellular zinc ion homeostasis|negative regulation of B cell apoptotic process|positive regulation of B cell proliferation|positive regulation of B cell receptor signaling pathway|positive regulation of protein tyrosine phosphatase activity|zinc ion import across plasma membrane|plasma membrane|zinc ion transmembrane transporter activity	mmu05010,mmu05012	Alzheimer disease|Parkinson disease	K14716	KOG2693	P	cellular zinc ion homeostasis	Inorganic ion transport and metabolism	PF02535	Zip	ZIP Zinc transporter	IPR003689	Family	Zinc/iron permease
Q6P5F9	Xpo1	Exportin-1 OS=Mus musculus OX=10090 GN=Xpo1 PE=1 SV=1	11	12	17	12	1071	123	6.07	42.74	19.5322	20.4403	-0.90809	0.53289	Down	0.0240945	0.137495	19.8027	19.3543	19.4396	20.6266	20.0079	20.6864	Exportin-1	103573	Xpo1	GO:0051028,GO:0000122,GO:0006913,GO:0006611,GO:0034504,GO:0010824,GO:0032434,GO:0042176,GO:0046825,GO:0000055,GO:0000056,GO:0000054,GO:0042254,GO:0005642,GO:0015030,GO:0005737,GO:0005829,GO:0043231,GO:0000776,GO:0031965,GO:0005730,GO:0005654,GO:0005634,GO:0032991,GO:1990904,GO:0140297,GO:0005049,GO:0019904,GO:0003723,GO:0031267	mRNA transport|negative regulation of transcription by RNA polymerase II|nucleocytoplasmic transport|protein export from nucleus|protein localization to nucleus|regulation of centrosome duplication|regulation of proteasomal ubiquitin-dependent protein catabolic process|regulation of protein catabolic process|regulation of protein export from nucleus|ribosomal large subunit export from nucleus|rib…	mmu03013,mmu03008,mmu03250,mmu05166,mmu05164	Nucleocytoplasmic transport|Ribosome biogenesis in eukaryotes|Viral life cycle - HIV-1|Human T-cell leukemia virus 1 infection|Influenza A	K14290	KOG2020	UY	nuclear export signal receptor activity	Intracellular trafficking, secretion, and vesicular transport|Nuclear structure	PF08767,PF18777,PF18784,PF18787,PF03810,PF08389	CRM1_C|CRM1_repeat|CRM1_repeat_2|CRM1_repeat_3|IBN_N|Xpo1	CRM1 C terminal|Chromosome region maintenance or exportin repeat|CRM1 / Exportin repeat 2|CRM1 / Exportin repeat 3|Importin-beta N-terminal domain|Exportin 1-like protein	IPR011989,IPR016024,IPR041123,IPR041235,IPR013598,IPR001494,IPR045065,IPR014877,IPR040485	Homologous_superfamily|Homologous_superfamily|Repeat|Repeat|Domain|Domain|Family|Domain|Repeat	Armadillo-like helical|Armadillo-type fold|Chromosome region maintenance repeat|Exportin-1, repeat 2|Exportin-1/Importin-beta-like|Importin-beta, N-terminal domain|Exportin-1/5|Exportin-1, C-terminal|Exportin-1, repeat 3			R-MMU-141444,R-MMU-2467813,R-MMU-2500257,R-MMU-3769402,R-MMU-450520,R-MMU-5663220,R-MMU-5687128,R-MMU-68877,R-MMU-69273,R-MMU-9634638,R-MMU-9648025,R-MMU-9707616	Amplification of signal from unattached kinetochores via a MAD2 inhibitory signal|Separation of Sister Chromatids|Resolution of Sister Chromatid Cohesion|Deactivation of the beta-catenin transactivating complex|HuR (ELAVL1) binds and stabilizes mRNA|RHO GTPases Activate Formins|MAPK6/MAPK4 signaling|Mitotic Prometaphase|Cyclin A/B1/B2 associated events during G2/M transition|Estrogen-dependent nu…
Q80V53	Chst14	Carbohydrate sulfotransferase 14 OS=Mus musculus OX=10090 GN=Chst14 PE=2 SV=2	9	3	4	3	376	43.1	9.22	6.87	16.3635	17.2672	-0.9037	0.534514	Down	0.00338355	0.0548175	16.6221	16.3273	16.141	17.3338	17.2023	17.2653	Carbohydrate sulfotransferase 14	72136	Chst14	GO:0016051,GO:0030208,GO:0050655,GO:0000139,GO:0001537,GO:0008146	carbohydrate biosynthetic process|dermatan sulfate biosynthetic process|dermatan sulfate proteoglycan metabolic process|Golgi membrane|N-acetylgalactosamine 4-O-sulfotransferase activity|sulfotransferase activity	mmu00532	Glycosaminoglycan biosynthesis - chondroitin sulfate / dermatan sulfate	K08105	KOG4651	M	chondroitin 4-sulfotransferase activity	Cell wall/membrane/envelope biogenesis	PF03567	Sulfotransfer_2	Sulfotransferase family	IPR018011,IPR005331	Family|Family	Carbohydrate sulfotransferase 8-10|Sulfotransferase	WP1251	Metapathway biotransformation	R-MMU-2022923	Dermatan sulfate biosynthesis
Q68FD5	Cltc	Clathrin heavy chain 1 OS=Mus musculus OX=10090 GN=Cltc PE=1 SV=3	15	23	39	23	1675	191.4	5.69	102.4	20.4345	21.3351	-0.900597	0.535665	Down	0.0139389	0.109323	20.6699	20.2861	20.3475	21.4416	20.9845	21.5791	Clathrin heavy chain 1	67300	Cltc	GO:0150093,GO:0006914,GO:0051301,GO:0048268,GO:0072583,GO:0007030,GO:0006886,GO:0000278,GO:0090307,GO:1900126,GO:1903077,GO:0031623,GO:0006898,GO:0060236,GO:0042147,GO:0048488,GO:0033572,GO:0030118,GO:0030132,GO:0030130,GO:0071439,GO:0045334,GO:0005905,GO:0030136,GO:0005829,GO:0005768,GO:0098850,GO:0005764,GO:0042470,GO:0016020,GO:0030117,GO:0005739,GO:0072686,GO:1990498,GO:0031523,GO:0043209,GO:…	amyloid-beta clearance by transcytosis|autophagy|cell division|clathrin coat assembly|clathrin-dependent endocytosis|Golgi organization|intracellular protein transport|mitotic cell cycle|mitotic spindle assembly|negative regulation of hyaluronan biosynthetic process|negative regulation of protein localization to plasma membrane|receptor internalization|receptor-mediated endocytosis|regulation of …	mmu04144,mmu04142,mmu04961,mmu04721,mmu05100,mmu05016	Endocytosis|Lysosome|Endocrine and other factor-regulated calcium reabsorption|Synaptic vesicle cycle|Bacterial invasion of epithelial cells|Huntington disease	K04646	KOG0985	O	clathrin light chain binding	Posttranslational modification, protein turnover, chaperones	PF00637,PF09268,PF01394	Clathrin|Clathrin-link|Clathrin_propel	Region in Clathrin and VPS|Clathrin, heavy-chain linker|Clathrin propeller repeat	IPR016024,IPR000547,IPR015348,IPR016025,IPR022365,IPR016341,IPR011990	Homologous_superfamily|Repeat|Domain|Homologous_superfamily|Repeat|Family|Homologous_superfamily	Armadillo-type fold|Clathrin, heavy chain/VPS, 7-fold repeat|Clathrin, heavy chain, linker, core motif|Clathrin heavy chain, N-terminal|Clathrin, heavy chain, propeller repeat|Clathrin, heavy chain|Tetratricopeptide-like helical domain superfamily	WP297,WP407	IL-7 signaling pathway|Kit receptor signaling pathway	R-MMU-177504,R-MMU-190873,R-MMU-196025,R-MMU-2132295,R-MMU-432720,R-MMU-432722,R-MMU-437239,R-MMU-5099900,R-MMU-5140745,R-MMU-8856825,R-MMU-8856828,R-MMU-8866427,R-MMU-8964038,R-MMU-9013420,R-MMU-9013424	Retrograde neurotrophin signalling|Gap junction degradation|Formation of annular gap junctions|MHC class II antigen presentation|Lysosome Vesicle Biogenesis|Golgi Associated Vesicle Biogenesis|Recycling pathway of L1|WNT5A-dependent internalization of FZD4|WNT5A-dependent internalization of FZD2, FZD5 and ROR2|Cargo recognition for clathrin-mediated endocytosis|Clathrin-mediated endocytosis|VLDLR…
Q6PDM2	Srsf1	Serine/arginine-rich splicing factor 1 OS=Mus musculus OX=10090 GN=Srsf1 PE=1 SV=3	29	8	11	8	248	27.7	10.36	30.8	18.9089	19.8095	-0.900537	0.535687	Down	0.0461756	0.180565	19.247	18.6683	18.8116	19.8009	19.3581	20.2695	Serine/arginine-rich splicing factor 1	110809	Srsf1	GO:0000380,GO:0060048,GO:0097398,GO:0001701,GO:0097400,GO:0000395,GO:0000398,GO:0048255,GO:0051028,GO:0033120,GO:0034504,GO:0110012,GO:0043484,GO:0008380,GO:0023019,GO:0071013,GO:0005737,GO:0035145,GO:0016607,GO:0005654,GO:0005634,GO:0044547,GO:0003729,GO:0043422,GO:0003723,GO:0050733	alternative mRNA splicing, via spliceosome|cardiac muscle contraction|cellular response to interleukin-17|in utero embryonic development|interleukin-17-mediated signaling pathway|mRNA 5'-splice site recognition|mRNA splicing, via spliceosome|mRNA stabilization|mRNA transport|positive regulation of RNA splicing|protein localization to nucleus|protein localization to P-body|regulation of RNA splici…	mmu03040,mmu04657,mmu05168	Spliceosome|IL-17 signaling pathway|Herpes simplex virus 1 infection	K12890	KOG0105	L	RNA splicing	Replication, recombination and repair	PF00076	RRM_1	RNA recognition motif. (a.k.a. RRM, RBD, or RNP domain)	IPR012677,IPR035979,IPR000504,IPR034520	Homologous_superfamily|Homologous_superfamily|Domain|Domain	Nucleotide-binding alpha-beta plait domain superfamily|RNA-binding domain superfamily|RNA recognition motif domain|SRSF1, RNA recognition motif 1	WP310	mRNA processing	R-MMU-159236,R-MMU-72163,R-MMU-72165,R-MMU-72187,R-MMU-73856	Transport of Mature mRNA derived from an Intron-Containing Transcript|mRNA Splicing - Major Pathway|mRNA Splicing - Minor Pathway|mRNA 3'-end processing|RNA Polymerase II Transcription Termination
Q61090	Fzd7	Frizzled-7 OS=Mus musculus OX=10090 GN=Fzd7 PE=1 SV=2	3	2	2	2	572	63.7	7.91	3.48	15.0239	15.9184	-0.894463	0.537947	Down	0.00119489	0.0374266	14.8972	15.2045	14.9701	16.0029	15.8098	15.9426	Frizzled-7	14369	Fzd7	GO:0060070,GO:0060231,GO:2000726,GO:0010812,GO:0042666,GO:0035567,GO:0038031,GO:0045893,GO:0060054,GO:0042327,GO:0060828,GO:0006355,GO:0014834,GO:0048103,GO:0019827,GO:0034446,GO:0033077,GO:0043231,GO:0016020,GO:0005886,GO:0055038,GO:0005109,GO:0004930,GO:0030165,GO:0005546,GO:0042813,GO:0017147	canonical Wnt signaling pathway|mesenchymal to epithelial transition|negative regulation of cardiac muscle cell differentiation|negative regulation of cell-substrate adhesion|negative regulation of ectodermal cell fate specification|non-canonical Wnt signaling pathway|non-canonical Wnt signaling pathway via JNK cascade|positive regulation of DNA-templated transcription|positive regulation of epit…	mmu04310,mmu04390,mmu04150,mmu04550,mmu04916,mmu05200,mmu05205,mmu05225,mmu05226,mmu05217,mmu05224,mmu05165,mmu05010,mmu05022,mmu04934	Wnt signaling pathway|Hippo signaling pathway|mTOR signaling pathway|Signaling pathways regulating pluripotency of stem cells|Melanogenesis|Pathways in cancer|Proteoglycans in cancer|Hepatocellular carcinoma|Gastric cancer|Basal cell carcinoma|Breast cancer|Human papillomavirus infection|Alzheimer disease|Pathways of neurodegeneration - multiple diseases|Cushing syndrome	K02432	KOG3577	M	Wnt-activated receptor activity	Cell wall/membrane/envelope biogenesis	PF01534,PF01392	Frizzled|Fz	Frizzled/Smoothened family membrane region|Fz domain	IPR042742,IPR015526,IPR000539,IPR020067,IPR036790,IPR017981	Domain|Family|Domain|Domain|Homologous_superfamily|Domain	Frizzled-7, cysteine-rich Wnt-binding domain|Frizzled/secreted frizzled-related protein|Frizzled/Smoothened, transmembrane domain|Frizzled domain|Frizzled cysteine-rich domain superfamily|GPCR, family 2-like, transmembrane domain	WP1396,WP339,WP3857,WP403,WP41,WP539,WP723	GPCRs, non-odorant |ESC pluripotency pathways|Wnt signaling in kidney disease|Wnt signaling pathway|GPCRs, other|Wnt signaling pathway|Wnt signaling pathway and pluripotency	R-MMU-4086400,R-MMU-4608870	PCP/CE pathway|Asymmetric localization of PCP proteins
Q9CR57	Rpl14	60S ribosomal protein L14 OS=Mus musculus OX=10090 GN=Rpl14 PE=1 SV=3	6	1	2	1	217	23.5	11.02	8.24	16.9743	17.8568	-0.882497	0.542428	Down	0.0423723	0.174122	17.2955	16.7863	16.8412	17.8267	17.4344	18.3094	60S ribosomal protein L14	67115	Rpl14	GO:0002181,GO:0042273,GO:0006364,GO:0140242,GO:0140236,GO:0005737,GO:0005829,GO:0022625,GO:0022626,GO:0098794,GO:0014069,GO:0098793,GO:0005840,GO:0045202,GO:0003723,GO:0003735	cytoplasmic translation|ribosomal large subunit biogenesis|rRNA processing|translation at postsynapse|translation at presynapse|cytoplasm|cytosol|cytosolic large ribosomal subunit|cytosolic ribosome|postsynapse|postsynaptic density|presynapse|ribosome|synapse|RNA binding|structural constituent of ribosome	mmu03010,mmu05171	Ribosome|Coronavirus disease - COVID-19	K02875	KOG3421	J	ribosomal large subunit biogenesis	Translation, ribosomal structure and biogenesis	PF01929	Ribosomal_L14e	Ribosomal protein L14	IPR014722,IPR002784,IPR039660,IPR041985,IPR008991	Homologous_superfamily|Domain|Family|Domain|Homologous_superfamily	Ribosomal protein L2, domain 2|Ribosomal protein L14e domain|Ribosomal protein L14|Ribosomal protein L14, KOW motif|Translation protein SH3-like domain superfamily			R-MMU-156827,R-MMU-1799339,R-MMU-6791226,R-MMU-72689,R-MMU-72706,R-MMU-975956,R-MMU-975957	L13a-mediated translational silencing of Ceruloplasmin expression|SRP-dependent cotranslational protein targeting to membrane|Major pathway of rRNA processing in the nucleolus and cytosol|Formation of a pool of free 40S subunits|GTP hydrolysis and joining of the 60S ribosomal subunit|Nonsense Mediated Decay (NMD) independent of the Exon Junction Complex (EJC)|Nonsense Mediated Decay (NMD) enhance…
P70428	Ext2	Exostosin-2 OS=Mus musculus OX=10090 GN=Ext2 PE=1 SV=2	13	9	12	9	718	82	6.65	19.44	18.7564	19.6351	-0.87877	0.543831	Down	0.0462461	0.180565	19.0362	18.4986	18.7342	19.7525	19.1274	20.0255	Exostosin-2	14043	Ext2	GO:0033692,GO:0044344,GO:0002062,GO:0060350,GO:0042044,GO:0010467,GO:0006024,GO:0060047,GO:0015012,GO:0015014,GO:0030210,GO:0001707,GO:0050891,GO:0001503,GO:0006487,GO:0008217,GO:0055078,GO:0051923,GO:0042311,GO:0005783,GO:0005789,GO:0005794,GO:0000139,GO:0043541,GO:0008375,GO:0050508,GO:0015020,GO:0016757,GO:0042328,GO:0046872,GO:0050509,GO:0046982,GO:0042803	cellular polysaccharide biosynthetic process|cellular response to fibroblast growth factor stimulus|chondrocyte differentiation|endochondral bone morphogenesis|fluid transport|gene expression|glycosaminoglycan biosynthetic process|heart contraction|heparan sulfate proteoglycan biosynthetic process|heparan sulfate proteoglycan biosynthetic process, polysaccharide chain biosynthetic process|heparin…	mmu00534	Glycosaminoglycan biosynthesis - heparan sulfate / heparin	K02367	KOG1022	J	glucuronosyl-N-acetylglucosaminyl-proteoglycan 4-alpha-N-acetylglucosaminyltransferase activity	Translation, ribosomal structure and biogenesis	PF03016,PF09258	Exostosin|Glyco_transf_64	Exostosin family|Glycosyl transferase family 64 domain	IPR004263,IPR040911,IPR015338,IPR029044	Family|Domain|Domain|Homologous_superfamily	Exostosin-like|Exostosin, GT47 domain|Glycosyl transferase 64 domain|Nucleotide-diphospho-sugar transferases			R-MMU-2022928	HS-GAG biosynthesis
O09159	Man2b1	Lysosomal alpha-mannosidase OS=Mus musculus OX=10090 GN=Man2b1 PE=1 SV=4	30	30	106	30	1013	114.6	8.13	262.1	22.203	23.0794	-0.876403	0.544724	Down	0.00473838	0.0639115	22.3258	21.9252	22.3578	23.2086	23.0425	22.987	Lysosomal alpha-mannosidase	17159	Man2b1	GO:0007611,GO:0006013,GO:0009313,GO:0036211,GO:0005615,GO:0043231,GO:0043202,GO:0005764,GO:0005654,GO:0004559,GO:0005537,GO:0046872	learning or memory|mannose metabolic process|oligosaccharide catabolic process|protein modification process|extracellular space|intracellular membrane-bounded organelle|lysosomal lumen|lysosome|nucleoplasm|alpha-mannosidase activity|mannose binding|metal ion binding	mmu00511,mmu04142	Other glycan degradation|Lysosome	K12311	KOG1959	G	mannose metabolic process	Carbohydrate transport and metabolism	PF09261,PF17677,PF07748,PF01074	Alpha-mann_mid|Glyco_hydro38C2|Glyco_hydro_38C|Glyco_hydro_38N	Alpha mannosidase middle domain|Glycosyl hydrolases family 38 C-terminal beta sandwich domain|Glycosyl hydrolases family 38 C-terminal domain|Glycosyl hydrolases family 38 N-terminal domain	IPR011013,IPR041147,IPR011330,IPR011682,IPR015341,IPR037094,IPR000602,IPR027291,IPR028995,IPR013780	Homologous_superfamily|Domain|Homologous_superfamily|Domain|Domain|Homologous_superfamily|Domain|Homologous_superfamily|Homologous_superfamily|Homologous_superfamily	Galactose mutarotase-like domain superfamily|Glycosyl hydrolases family 38, C-terminal beta sandwich domain|Glycoside hydrolase/deacetylase, beta/alpha-barrel|Glycosyl hydrolase family 38, C-terminal|Glycoside hydrolase family 38, central domain|Glycoside hydrolase family 38, central domain superfamily|Glycoside hydrolase family 38, N-terminal domain|Glycoside hydrolase 38, N-terminal domain supe…			R-MMU-6798695,R-MMU-8853383	Neutrophil degranulation|Lysosomal oligosaccharide catabolism
Q811B1	Xylt1	Xylosyltransferase 1 OS=Mus musculus OX=10090 GN=Xylt1 PE=1 SV=1	12	12	13	12	953	107.2	9.41	30.41	18.7706	19.6351	-0.864513	0.549232	Down	0.0288015	0.148714	19.0795	18.6246	18.6076	19.7589	19.2301	19.9162	Xylosyltransferase 1	233781	Xylt1	GO:0034605,GO:0030206,GO:0050650,GO:0048706,GO:0006024,GO:0015012,GO:0048681,GO:0043931,GO:0030166,GO:0005615,GO:0005794,GO:0000137,GO:0000139,GO:0046872,GO:0030158	cellular response to heat|chondroitin sulfate biosynthetic process|chondroitin sulfate proteoglycan biosynthetic process|embryonic skeletal system development|glycosaminoglycan biosynthetic process|heparan sulfate proteoglycan biosynthetic process|negative regulation of axon regeneration|ossification involved in bone maturation|proteoglycan biosynthetic process|extracellular space|Golgi apparatus…	mmu00532,mmu00534	Glycosaminoglycan biosynthesis - chondroitin sulfate / dermatan sulfate|Glycosaminoglycan biosynthesis - heparan sulfate / heparin	K00771	KOG0799	O	acetylglucosaminyltransferase activity	Posttranslational modification, protein turnover, chaperones	PF02485,PF12529	Branch|Xylo_C	Core-2/I-Branching enzyme|Xylosyltransferase C terminal	IPR003406,IPR043538,IPR024448	Family|Family|Domain	Glycosyl transferase, family 14|Xylosyltransferase|Xylosyltransferase, C-terminal	WP2432	Spinal cord injury	R-MMU-1971475	A tetrasaccharide linker sequence is required for GAG synthesis
O88653	Lamtor3	Ragulator complex protein LAMTOR3 OS=Mus musculus OX=10090 GN=Lamtor3 PE=1 SV=1	23	1	1	1	124	13.5	7.34	3.13	13.1548	14.0187	-0.86391	0.549461	Down	0.0378178	0.164773	13.3219	12.8635	13.2789	13.5659	14.3932	14.097	Ragulator complex protein LAMTOR3	56692	Lamtor3	GO:0071230,GO:0043410,GO:0032008,GO:0008104,GO:1902414,GO:0038202,GO:0005770,GO:0031902,GO:0005765,GO:0071986,GO:0005085,GO:0019209,GO:0060090	cellular response to amino acid stimulus|positive regulation of MAPK cascade|positive regulation of TOR signaling|protein localization|protein localization to cell junction|TORC1 signaling|late endosome|late endosome membrane|lysosomal membrane|Ragulator complex|guanyl-nucleotide exchange factor activity|kinase activator activity|molecular adaptor activity	mmu04010,mmu04150	MAPK signaling pathway|mTOR signaling pathway	K04370	ENOG502RYGZ	S	positive regulation of TOR signaling	Function unknown	PF08923	MAPKK1_Int	Mitogen-activated protein kinase kinase 1 interacting	IPR015019	Family	Ragulator complex protein LAMTOR3			R-MMU-1632852,R-MMU-165159,R-MMU-166208,R-MMU-380972,R-MMU-5628897,R-MMU-5674135,R-MMU-6798695,R-MMU-8943724,R-MMU-9639288	Macroautophagy|MTOR signalling|mTORC1-mediated signalling|Energy dependent regulation of mTOR by LKB1-AMPK|TP53 Regulates Metabolic Genes|MAP2K and MAPK activation|Neutrophil degranulation|Regulation of PTEN gene transcription|Amino acids regulate mTORC1
P47879	Igfbp4	Insulin-like growth factor-binding protein 4 OS=Mus musculus OX=10090 GN=Igfbp4 PE=1 SV=2	35	6	9	6	254	27.8	7.17	18.52	17.6443	18.5065	-0.862143	0.550135	Down	0.0120732	0.102416	17.3602	17.8635	17.7094	18.5006	18.7349	18.2839	Insulin-like growth factor-binding protein 4	16010	Igfbp4	GO:0006954,GO:0000165,GO:0043568,GO:0043410,GO:0001558,GO:0010906,GO:0040008,GO:0043567,GO:0014070,GO:0044342,GO:0005615,GO:0005520,GO:0031994,GO:0031995	inflammatory response|MAPK cascade|positive regulation of insulin-like growth factor receptor signaling pathway|positive regulation of MAPK cascade|regulation of cell growth|regulation of glucose metabolic process|regulation of growth|regulation of insulin-like growth factor receptor signaling pathway|response to organic cyclic compound|type B pancreatic cell proliferation|extracellular space|ins…				ENOG502QTC8	S	insulin-like growth factor II binding	Function unknown	PF00219,PF00086	IGFBP|Thyroglobulin_1	Insulin-like growth factor binding protein|Thyroglobulin type-1 repeat	IPR009030,IPR022327,IPR000867,IPR022321,IPR017891,IPR000716,IPR036857	Homologous_superfamily|Family|Domain|Family|Conserved_site|Domain|Homologous_superfamily	Growth factor receptor cysteine-rich domain superfamily|Insulin-like growth factor-binding protein 4|Insulin-like growth factor-binding protein, IGFBP|Insulin-like growth factor-binding protein family 1-6, chordata|Insulin-like growth factor binding protein, N-terminal, Cys-rich conserved site|Thyroglobulin type-1|Thyroglobulin type-1 superfamily	WP3675,WP385	Factors and pathways affecting insulin-like growth factor (IGF1)-Akt signaling|Myometrial relaxation and contraction pathways	R-MMU-381426,R-MMU-8957275	Regulation of Insulin-like Growth Factor (IGF) transport and uptake by Insulin-like Growth Factor Binding Proteins (IGFBPs)|Post-translational protein phosphorylation
Q8BWP8	B4gat1	Beta-1,4-glucuronyltransferase 1 OS=Mus musculus OX=10090 GN=B4gat1 PE=1 SV=1	5	2	3	2	415	47.4	7.27	6.65	15.5376	16.3969	-0.859383	0.551188	Down	0.00145643	0.039514	15.406	15.7314	15.4753	16.4655	16.3035	16.4219	Beta-1,4-glucuronyltransferase 1	108902	B4gat1	GO:0007411,GO:0006486,GO:0035269,GO:0005794,GO:0000139,GO:0015020,GO:0046872	axon guidance|protein glycosylation|protein O-linked mannosylation|Golgi apparatus|Golgi membrane|glucuronosyltransferase activity|metal ion binding	mmu00515	Mannose type O-glycan biosynthesis	K21032	KOG3765	A	protein O-linked glycosylation	RNA processing and modification				IPR043189	Family	Beta-1,4-glucuronyltransferase 1			R-MMU-2022854,R-MMU-5173105	Keratan sulfate biosynthesis|O-linked glycosylation
O88998	Olfm1	Noelin OS=Mus musculus OX=10090 GN=Olfm1 PE=1 SV=1	19	10	13	10	485	55.4	6.95	33.39	19.4697	20.3247	-0.855073	0.552837	Down	0.00987974	0.0918758	19.3878	19.6036	19.4176	20.3286	20.6213	20.0244	Noelin	56177	Olfm1	GO:0003190,GO:0060317,GO:0010629,GO:0007399,GO:0023041,GO:0043065,GO:0010718,GO:0010628,GO:0030516,GO:0007165,GO:0032281,GO:0030424,GO:0044295,GO:0005783,GO:0005615,GO:0099243,GO:0098978,GO:0043025,GO:0043204,GO:0097060	atrioventricular valve formation|cardiac epithelial to mesenchymal transition|negative regulation of gene expression|nervous system development|neuronal signal transduction|positive regulation of apoptotic process|positive regulation of epithelial to mesenchymal transition|positive regulation of gene expression|regulation of axon extension|signal transduction|AMPA glutamate receptor complex|axon|…				KOG3545	A	ERBB2-ERBB3 signaling pathway	RNA processing and modification	PF12308,PF02191	Noelin-1|OLF	Neurogenesis glycoprotein|Olfactomedin-like domain	IPR022082,IPR003112,IPR011044	Domain|Domain|Homologous_superfamily	Noelin domain|Olfactomedin-like domain|Quinoprotein amine dehydrogenase, beta chain-like
Q9D0L8	Rnmt	mRNA cap guanine-N7 methyltransferase OS=Mus musculus OX=10090 GN=Rnmt PE=1 SV=1	14	5	8	5	465	53.3	6.48	13.76	17.1968	18.0496	-0.85282	0.553701	Down	0.0361998	0.161467	17.5569	17.0334	17	18.0918	17.6706	18.3864	mRNA cap guanine-N7 methyltransferase	67897	Rnmt	GO:0006370,GO:1990830,GO:0001650,GO:0005845,GO:0031533,GO:0005654,GO:0005634,GO:0043235,GO:0004482,GO:0003723	7-methylguanosine mRNA capping|cellular response to leukemia inhibitory factor|fibrillar center|mRNA cap binding complex|mRNA cap methyltransferase complex|nucleoplasm|nucleus|receptor complex|mRNA (guanine-N7-)-methyltransferase activity|RNA binding	mmu03015	mRNA surveillance pathway	K00565	KOG1975	J	mRNA (guanine-N7-)-methyltransferase activity	Translation, ribosomal structure and biogenesis	PF03291	Pox_MCEL	mRNA capping enzyme	IPR004971,IPR016899,IPR039753,IPR029063	Domain|Family|Family|Homologous_superfamily	mRNA (guanine-N(7))-methyltransferase domain|mRNA cap guanine-N7 methyltransferase, eukaryotes|mRNA cap guanine-N7 methyltransferase|S-adenosyl-L-methionine-dependent methyltransferase superfamily	WP310	mRNA processing	R-MMU-72086,R-MMU-77075	mRNA Capping|RNA Pol II CTD phosphorylation and interaction with CE
Q05CL8	Larp7	La-related protein 7 OS=Mus musculus OX=10090 GN=Larp7 PE=1 SV=2	3	1	1	1	570	64.8	9.54	4.33	14.2087	15.0523	-0.843577	0.55726	Down	0.0489804	0.186086	14.5173	14.3489	13.76	14.6645	15.2005	15.2919	La-related protein 7	28036	Larp7	GO:0000494,GO:0030154,GO:0036093,GO:0006397,GO:0035562,GO:0000122,GO:0032897,GO:1900087,GO:1904871,GO:1905382,GO:0048024,GO:0008380,GO:0007283,GO:1990438,GO:0120259,GO:0005829,GO:0005654,GO:0005634,GO:1990904,GO:0030532,GO:0097322,GO:0003723,GO:0017070	box C/D RNA 3'-end processing|cell differentiation|germ cell proliferation|mRNA processing|negative regulation of chromatin binding|negative regulation of transcription by RNA polymerase II|negative regulation of viral transcription|positive regulation of G1/S transition of mitotic cell cycle|positive regulation of protein localization to Cajal body|positive regulation of snRNA transcription by R…				KOG0118	H	RNA binding	Coenzyme transport and metabolism	PF05383,PF00076,PF08777	La|RRM_1|RRM_3	La domain|RNA recognition motif. (a.k.a. RRM, RBD, or RNP domain)|RNA binding motif	IPR045180,IPR006630,IPR014886,IPR034946,IPR034887,IPR034910,IPR002344,IPR012677,IPR035979,IPR000504,IPR036388,IPR036390	Family|Domain|Domain|Domain|Domain|Domain|Family|Homologous_superfamily|Homologous_superfamily|Domain|Homologous_superfamily|Homologous_superfamily	La domain containing protein|La-type HTH domain|La protein, xRRM domain|La-related protein 7, La domain|LARP7, RNA recognition motif 1|LARP7, RNA recognition motif 2|Lupus La protein|Nucleotide-binding alpha-beta plait domain superfamily|RNA-binding domain superfamily|RNA recognition motif domain|Winged helix-like DNA-binding domain superfamily|Winged helix DNA-binding domain superfamily
O89098	Cst7	Cystatin-F OS=Mus musculus OX=10090 GN=Cst7 PE=2 SV=1	33	4	10	4	144	16.4	8.47	28.31	19.6197	20.4559	-0.836203	0.560116	Down	0.0262394	0.141982	19.9447	19.3692	19.5453	20.6138	20.1098	20.6442	Cystatin-F	13011	Cst7	GO:0006955,GO:0097340,GO:1903979,GO:0010466,GO:0031643,GO:0005737,GO:0031410,GO:0005783,GO:0005768,GO:0005615,GO:0005794,GO:0005770,GO:0005764,GO:0005771,GO:0004869,GO:0030414,GO:0042803	immune response|inhibition of cysteine-type endopeptidase activity|negative regulation of microglial cell activation|negative regulation of peptidase activity|positive regulation of myelination|cytoplasm|cytoplasmic vesicle|endoplasmic reticulum|endosome|extracellular space|Golgi apparatus|late endosome|lysosome|multivesicular body|cysteine-type endopeptidase inhibitor activity|peptidase inhibito…				ENOG502S5CP	G	cysteine-type endopeptidase inhibitor activity	Carbohydrate transport and metabolism	PF00031	Cystatin	Cystatin domain	IPR042886,IPR000010,IPR046350	Family|Domain|Homologous_superfamily	Cystatin-F|Cystatin domain|Cystatin superfamily
O35474	Edil3	EGF-like repeat and discoidin I-like domain-containing protein 3 OS=Mus musculus OX=10090 GN=Edil3 PE=1 SV=2	32	15	25	15	480	53.7	7.58	65.79	20.6551	21.4905	-0.83538	0.560435	Down	0.00115004	0.0371115	20.8364	20.5747	20.5541	21.5762	21.4376	21.4576	EGF-like repeat and discoidin I-like domain-containing protein 3	13612	Edil3	GO:0007155,GO:0010811,GO:0005576,GO:0005509	cell adhesion|positive regulation of cell-substrate adhesion|extracellular region|calcium ion binding				ENOG502QU9M	S	integrin binding	Function unknown	PF00008,PF00754,PF12661	EGF|F5_F8_type_C|hEGF	EGF-like domain|F5/8 type C domain|Human growth factor-like EGF	IPR001881,IPR013032,IPR000742,IPR000152,IPR018097,IPR000421,IPR008979	Domain|Conserved_site|Domain|PTM|Conserved_site|Domain|Homologous_superfamily	EGF-like calcium-binding domain|EGF-like, conserved site|EGF-like domain|EGF-type aspartate/asparagine hydroxylation site|EGF-like calcium-binding, conserved site|Coagulation factor 5/8 C-terminal domain|Galactose-binding-like domain superfamily
Q61183	Papola	Poly(A) polymerase alpha OS=Mus musculus OX=10090 GN=Papola PE=1 SV=4	6	5	7	5	739	82.3	7.34	14.48	17.6465	18.4794	-0.832853	0.561418	Down	0.00877533	0.0860785	17.7053	17.6022	17.6321	18.48	18.182	18.7762	Poly(A) polymerase alpha	18789	Papola	GO:0006378,GO:0031440,GO:0043631,GO:0005654,GO:0005634,GO:0005524,GO:0000287,GO:0030145,GO:0004652,GO:0003723	mRNA polyadenylation|regulation of mRNA 3'-end processing|RNA polyadenylation|nucleoplasm|nucleus|ATP binding|magnesium ion binding|manganese ion binding|polynucleotide adenylyltransferase activity|RNA binding	mmu03015	mRNA surveillance pathway	K14376	KOG2245	A	polynucleotide adenylyltransferase activity	RNA processing and modification	PF01909,PF04928,PF04926	NTP_transf_2|PAP_central|PAP_RNA-bind	Nucleotidyltransferase domain|Poly(A) polymerase central domain|Poly(A) polymerase predicted RNA binding domain	IPR043519,IPR011068,IPR007012,IPR007010,IPR014492,IPR002934	Homologous_superfamily|Homologous_superfamily|Domain|Domain|Family|Domain	Nucleotidyltransferase superfamily|Nucleotidyltransferase, class I-like, C-terminal|Poly(A) polymerase, central domain|Poly(A) polymerase, RNA-binding domain|Poly(A) polymerase|Polymerase, nucleotidyl transferase domain	WP310	mRNA processing	R-MMU-72163,R-MMU-72187,R-MMU-73856,R-MMU-77595	mRNA Splicing - Major Pathway|mRNA 3'-end processing|RNA Polymerase II Transcription Termination|Processing of Intronless Pre-mRNAs
Q9JLI8	Sart3	Squamous cell carcinoma antigen recognized by T-cells 3 OS=Mus musculus OX=10090 GN=Sart3 PE=1 SV=1	1	1	1	1	962	109.6	5.24	2.09	14.5946	15.4267	-0.832137	0.561697	Down	0.0167682	0.119288	14.6029	14.3995	14.7814	15.6324	15.0696	15.5782	Squamous cell carcinoma antigen recognized by T-cells 3	53890	Sart3	GO:0000902,GO:0071425,GO:0048872,GO:0000398,GO:0006334,GO:1903586,GO:0010468,GO:0000387,GO:0000244,GO:0061574,GO:0015030,GO:0005737,GO:0016607,GO:0005654,GO:0005634,GO:0071001,GO:0005691,GO:0042393,GO:0003723,GO:0030621,GO:0017070,GO:0030624,GO:1990381	cell morphogenesis|hematopoietic stem cell proliferation|homeostasis of number of cells|mRNA splicing, via spliceosome|nucleosome assembly|positive regulation of histone deubiquitination|regulation of gene expression|spliceosomal snRNP assembly|spliceosomal tri-snRNP complex assembly|ASAP complex|Cajal body|cytoplasm|nuclear speck|nucleoplasm|nucleus|U4/U6 snRNP|U6atac snRNP|histone binding|RNA b…				KOG0128	IQ	positive regulation of histone deubiquitination	Lipid transport and metabolism|Secondary metabolites biosynthesis, transport and catabolism	PF05391,PF00076	Lsm_interact|RRM_1	Lsm interaction motif|RNA recognition motif. (a.k.a. RRM, RBD, or RNP domain)	IPR003107,IPR008669,IPR012677,IPR035979,IPR000504,IPR034217,IPR034218,IPR011990	Repeat|Domain|Homologous_superfamily|Homologous_superfamily|Domain|Domain|Domain|Homologous_superfamily	HAT (Half-A-TPR) repeat|LSM-interacting domain|Nucleotide-binding alpha-beta plait domain superfamily|RNA-binding domain superfamily|RNA recognition motif domain|SART3, RNA recognition motif 1|SART3, RNA recognition motif 2|Tetratricopeptide-like helical domain superfamily	WP310	mRNA processing
P62317	Snrpd2	Small nuclear ribonucleoprotein Sm D2 OS=Mus musculus OX=10090 GN=Snrpd2 PE=1 SV=1	46	6	9	6	118	13.5	9.91	24.58	18.803	19.6348	-0.83181	0.561824	Down	0.0173067	0.119871	19.0104	18.6219	18.7768	19.6302	19.3256	19.9488	Small nuclear ribonucleoprotein Sm D2	107686	Snrpd2	GO:0000398,GO:0000387,GO:0071013,GO:0005829,GO:0034709,GO:0005634,GO:0034715,GO:0071011,GO:0034719,GO:0005681,GO:0005685,GO:0005689,GO:0005686,GO:0071007,GO:0071005,GO:0005687,GO:0046540,GO:0005682,GO:1990446	mRNA splicing, via spliceosome|spliceosomal snRNP assembly|catalytic step 2 spliceosome|cytosol|methylosome|nucleus|pICln-Sm protein complex|precatalytic spliceosome|SMN-Sm protein complex|spliceosomal complex|U1 snRNP|U12-type spliceosomal complex|U2 snRNP|U2-type catalytic step 2 spliceosome|U2-type precatalytic spliceosome|U4 snRNP|U4/U6 x U5 tri-snRNP complex|U5 snRNP|U1 snRNP binding	mmu03040	Spliceosome	K11096	KOG3459	K	spliceosomal snRNP assembly	Transcription	PF01423	LSM	LSM domain	IPR001163,IPR010920,IPR027248	Domain|Homologous_superfamily|Family	LSM domain, eukaryotic/archaea-type|LSM domain superfamily|Small nuclear ribonucleoprotein Sm D2	WP310,WP572	mRNA processing|EGFR1 signaling pathway	R-MMU-191859,R-MMU-72163,R-MMU-72165	snRNP Assembly|mRNA Splicing - Major Pathway|mRNA Splicing - Minor Pathway
P31041	Cd28	T-cell-specific surface glycoprotein CD28 OS=Mus musculus OX=10090 GN=Cd28 PE=1 SV=2	20	4	9	4	218	25.2	8.53	24.17	18.8785	19.7071	-0.828627	0.563065	Down	0.00400825	0.0588982	18.7745	19.0768	18.7841	19.7889	19.82	19.5123	T-cell-specific surface glycoprotein CD28	12487	Cd28	GO:0097190,GO:0035739,GO:0006955,GO:0010629,GO:0045060,GO:0014065,GO:2000563,GO:0010628,GO:0002863,GO:0032733,GO:0032743,GO:0032753,GO:0048304,GO:0045840,GO:0014068,GO:0051897,GO:0042102,GO:0045944,GO:0043491,GO:0045589,GO:0045066,GO:0042110,GO:0031295,GO:0042098,GO:0050852,GO:0006366,GO:0009986,GO:0009897,GO:0001772,GO:0045121,GO:0005886,GO:0098636,GO:0042802,GO:0002020,GO:0019901	apoptotic signaling pathway|CD4-positive, alpha-beta T cell proliferation|immune response|negative regulation of gene expression|negative thymic T cell selection|phosphatidylinositol 3-kinase signaling|positive regulation of CD4-positive, alpha-beta T cell proliferation|positive regulation of gene expression|positive regulation of inflammatory response to antigenic stimulus|positive regulation of…	mmu04514,mmu04660,mmu04672,mmu05235,mmu05162,mmu05322,mmu05323,mmu05320,mmu05330,mmu05332,mmu05416,mmu04940	Cell adhesion molecules|T cell receptor signaling pathway|Intestinal immune network for IgA production|PD-L1 expression and PD-1 checkpoint pathway in cancer|Measles|Systemic lupus erythematosus|Rheumatoid arthritis|Autoimmune thyroid disease|Allograft rejection|Graft-versus-host disease|Viral myocarditis|Type I diabetes mellitus	K06470	ENOG502SAVP	S	positive regulation of interleukin-2 biosynthetic process	Function unknown	PF15910	V-set_2	ICOS V-set domain	IPR008093,IPR040216,IPR036179,IPR013783,IPR013106	Family|Family|Homologous_superfamily|Homologous_superfamily|Domain	T cell antigen CD28|Cytotoxic T-lymphocyte protein 4/CD28|Immunoglobulin-like domain superfamily|Immunoglobulin-like fold|Immunoglobulin V-set domain	WP458	Inflammatory response pathway	R-MMU-1257604,R-MMU-389356,R-MMU-389357,R-MMU-389359,R-MMU-6811558	PIP3 activates AKT signaling|CD28 co-stimulation|CD28 dependent PI3K/Akt signaling|CD28 dependent Vav1 pathway|PI5P, PP2A and IER3 Regulate PI3K/AKT Signaling
Q9JLZ6	Hic2	Hypermethylated in cancer 2 protein OS=Mus musculus OX=10090 GN=Hic2 PE=2 SV=4	2	1	2	1	619	66.7	6.35	5.59	15.235	16.0557	-0.820677	0.566176	Down	0.00409565	0.0590826	15.3219	15.3141	15.069	16.241	16.0696	15.8565	Hypermethylated in cancer 2 protein	58180	Hic2	GO:0006357,GO:0005654,GO:0005634,GO:0000981,GO:0046872,GO:0008022,GO:0000978	regulation of transcription by RNA polymerase II|nucleoplasm|nucleus|DNA-binding transcription factor activity, RNA polymerase II-specific|metal ion binding|protein C-terminus binding|RNA polymerase II cis-regulatory region sequence-specific DNA binding				KOG1721	B	DNA binding	Chromatin structure and dynamics	PF00651,PF00096	BTB|zf-C2H2	BTB/POZ domain|Zinc finger, C2H2 type	IPR000210,IPR011333,IPR036236,IPR013087	Domain|Homologous_superfamily|Homologous_superfamily|Domain	BTB/POZ domain|SKP1/BTB/POZ domain superfamily|Zinc finger C2H2 superfamily|Zinc finger C2H2-type
Q9QZC2	Plxnc1	Plexin-C1 OS=Mus musculus OX=10090 GN=Plxnc1 PE=1 SV=1	1	1	1	1	1574	176.4	7.75	2.06	15.3225	16.1419	-0.819363	0.566692	Down	0.00267786	0.050326	15.5204	15.214	15.2331	16.2195	16.2115	15.9946	Plexin-C1	54712	Plxnc1	GO:0007162,GO:0050772,GO:0030334,GO:0008360,GO:0043087,GO:1905806,GO:1902287,GO:0150053,GO:0005886,GO:0002116,GO:0017154	negative regulation of cell adhesion|positive regulation of axonogenesis|regulation of cell migration|regulation of cell shape|regulation of GTPase activity|regulation of synapse pruning|semaphorin-plexin signaling pathway involved in axon guidance|cerebellar climbing fiber to Purkinje cell synapse|plasma membrane|semaphorin receptor complex|semaphorin receptor activity	mmu04360	Axon guidance	K06572	KOG3610	BQ	semaphorin-plexin signaling pathway	Chromatin structure and dynamics|Secondary metabolites biosynthesis, transport and catabolism	PF08337,PF20170,PF01437,PF01833	Plexin_cytopl|Plexin_RBD|PSI|TIG	Plexin cytoplasmic RasGAP domain|Plexin cytoplasmic RhoGTPase-binding domain|Plexin repeat|IPT/TIG domain	IPR013783,IPR002909,IPR031148,IPR041853,IPR013548,IPR046800,IPR002165,IPR016201,IPR008936,IPR001627,IPR036352,IPR015943	Homologous_superfamily|Domain|Family|Domain|Domain|Domain|Repeat|Domain|Homologous_superfamily|Domain|Homologous_superfamily|Homologous_superfamily	Immunoglobulin-like fold|IPT domain|Plexin family|Plexin-C1, Sema domain|Plexin, cytoplasmic RasGAP domain|Plexin, cytoplasmic RhoGTPase-binding domain|Plexin repeat|PSI domain|Rho GTPase activation protein|Sema domain|Sema domain superfamily|WD40/YVTN repeat-like-containing domain superfamily			R-MMU-416700	Other semaphorin interactions
Q3TKY6	Cwc27	Spliceosome-associated protein CWC27 homolog OS=Mus musculus OX=10090 GN=Cwc27 PE=1 SV=1	4	2	2	2	469	53.5	5.53	5.53	16.5193	17.3383	-0.819067	0.566809	Down	0.0338344	0.158701	16.7087	16.2695	16.5797	17.3056	16.9695	17.74	Spliceosome-associated protein CWC27 homolog	67285	Cwc27	GO:0006457,GO:0000413,GO:0071013,GO:0005654,GO:0005634,GO:0071005,GO:0003755	protein folding|protein peptidyl-prolyl isomerization|catalytic step 2 spliceosome|nucleoplasm|nucleus|U2-type precatalytic spliceosome|peptidyl-prolyl cis-trans isomerase activity				KOG0865	O	peptidyl-prolyl cis-trans isomerase activity	Posttranslational modification, protein turnover, chaperones	PF00160	Pro_isomerase	Cyclophilin type peptidyl-prolyl cis-trans isomerase/CLD	IPR029000,IPR020892,IPR002130,IPR044666	Homologous_superfamily|Conserved_site|Domain|Family	Cyclophilin-like domain superfamily|Cyclophilin-type peptidyl-prolyl cis-trans isomerase, conserved site|Cyclophilin-type peptidyl-prolyl cis-trans isomerase domain|Cyclophilin-type peptidyl-prolyl cis-trans isomerase, cyclophilin A-like			R-MMU-72163	mRNA Splicing - Major Pathway
Q8BGQ6	Efcab14	EF-hand calcium-binding domain-containing protein 14 OS=Mus musculus OX=10090 GN=Efcab14 PE=2 SV=1	2	1	1	1	484	53.7	6.34	2.43	15.362	16.1721	-0.81011	0.570338	Down	0.00329816	0.0547204	15.3716	15.2327	15.4819	16.0977	16.3834	16.0353	EF-hand calcium-binding domain-containing protein 14	230648	Efcab14	GO:0046872	metal ion binding				ENOG502QSQB	S	EF-hand calcium-binding domain-containing protein 14	Function unknown				IPR011992,IPR042352	Homologous_superfamily|Family	EF-hand domain pair|EF-hand calcium-binding domain-containing protein 14
P23249	Mov10	Putative helicase MOV-10 OS=Mus musculus OX=10090 GN=Mov10 PE=1 SV=2	14	13	15	13	1004	113.5	9.01	26.31	18.9603	19.7553	-0.795053	0.576322	Down	0.0224995	0.135809	18.9606	19.0132	18.9071	19.876	19.3323	20.0577	Putative helicase MOV-10	17454	Mov10	GO:0061158,GO:0051607,GO:0035195,GO:0035279,GO:0010526,GO:0061014,GO:0150011,GO:0035194,GO:0036464,GO:0010494,GO:0005829,GO:0005634,GO:0043186,GO:0000932,GO:0032574,GO:0005524,GO:0016887,GO:0003723	3'-UTR-mediated mRNA destabilization|defense response to virus|miRNA-mediated gene silencing|miRNA-mediated gene silencing by mRNA destabilization|negative regulation of transposition, RNA-mediated|positive regulation of mRNA catabolic process|regulation of neuron projection arborization|RNA-mediated post-transcriptional gene silencing|cytoplasmic ribonucleoprotein granule|cytoplasmic stress gran…				KOG1804	L	helicase activity	Replication, recombination and repair	PF13086,PF13087	AAA_11|AAA_12	AAA domain|AAA domain	IPR045055,IPR041679,IPR041677,IPR027417	Family|Domain|Domain|Homologous_superfamily	DNA2/NAM7-like helicase|DNA2/NAM7 helicase-like, C-terminal|DNA2/NAM7 helicase, helicase domain|P-loop containing nucleoside triphosphate hydrolase
Q9D4H8	Cul2	Cullin-2 OS=Mus musculus OX=10090 GN=Cul2 PE=1 SV=2	2	2	2	2	745	86.8	7.01	2.57	15.4779	16.2691	-0.79116	0.577879	Down	0.014534	0.1094	15.7629	15.3995	15.2714	16.0811	16.226	16.5001	Cullin-2	71745	Cul2	GO:0030163,GO:0016567,GO:0031146,GO:0031462,GO:0031461,GO:0005730,GO:0005654,GO:0019005,GO:0030891,GO:0044877,GO:0030674,GO:0031625	protein catabolic process|protein ubiquitination|SCF-dependent proteasomal ubiquitin-dependent protein catabolic process|Cul2-RING ubiquitin ligase complex|cullin-RING ubiquitin ligase complex|nucleolus|nucleoplasm|SCF ubiquitin ligase complex|VCB complex|protein-containing complex binding|protein-macromolecule adaptor activity|ubiquitin protein ligase binding	mmu04120,mmu04066,mmu05200,mmu05211	Ubiquitin mediated proteolysis|HIF-1 signaling pathway|Pathways in cancer|Renal cell carcinoma	K03870	KOG2284	O	ubiquitin protein ligase binding	Posttranslational modification, protein turnover, chaperones	PF00888,PF10557	Cullin|Cullin_Nedd8	Cullin family|Cullin protein neddylation domain	IPR045093,IPR016157,IPR016158,IPR036317,IPR001373,IPR019559,IPR016159,IPR036388,IPR036390	Family|Conserved_site|Domain|Homologous_superfamily|Domain|Domain|Homologous_superfamily|Homologous_superfamily|Homologous_superfamily	Cullin|Cullin, conserved site|Cullin homology domain|Cullin homology domain superfamily|Cullin, N-terminal|Cullin protein, neddylation domain|Cullin repeat-like-containing domain superfamily|Winged helix-like DNA-binding domain superfamily|Winged helix DNA-binding domain superfamily			R-MMU-1234176,R-MMU-8951664,R-MMU-983168	Oxygen-dependent proline hydroxylation of Hypoxia-inducible Factor Alpha|Neddylation|Antigen processing: Ubiquitination & Proteasome degradation
Q9R013	Ctsf	Cathepsin F OS=Mus musculus OX=10090 GN=Ctsf PE=1 SV=1	22	10	27	10	462	51.6	6.55	58.96	20.1753	20.9587	-0.783427	0.580985	Down	0.0081177	0.0835568	20.1491	19.9779	20.3989	21.1284	20.9772	20.7706	Cathepsin F	56464	Ctsf	GO:0051603,GO:0005783,GO:0005615,GO:0043231,GO:0005764,GO:0005886,GO:0004197,GO:0008234	proteolysis involved in protein catabolic process|endoplasmic reticulum|extracellular space|intracellular membrane-bounded organelle|lysosome|plasma membrane|cysteine-type endopeptidase activity|cysteine-type peptidase activity	mmu04142,mmu04210	Lysosome|Apoptosis	K01373	KOG1542	O	Belongs to the peptidase C1 family	Posttranslational modification, protein turnover, chaperones	PF08246,PF00112	Inhibitor_I29|Peptidase_C1	Cathepsin propeptide inhibitor domain (I29)|Papain family cysteine protease	IPR038765,IPR000169,IPR025660,IPR000668,IPR039417,IPR013201	Homologous_superfamily|Active_site|Active_site|Domain|Domain|Domain	Papain-like cysteine peptidase superfamily|Cysteine peptidase, cysteine active site|Cysteine peptidase, histidine active site|Peptidase C1A, papain C-terminal|Papain-like cysteine endopeptidase|Cathepsin propeptide inhibitor domain (I29)			R-MMU-2132295	MHC class II antigen presentation
Q64475	H2bc3	Histone H2B type 1-B OS=Mus musculus OX=10090 GN=H2bc3 PE=1 SV=3	58	9	49	1	126	13.9	10.32	112.65	21.3406	22.124	-0.783393	0.580999	Down	0.0326212	0.15666	21.4748	21.2378	21.3092	22.0985	21.7324	22.5411	Histone H2B type 1-B	319178	H2bc3	GO:0006334,GO:0005829,GO:0005654,GO:0000786,GO:0005634,GO:0003677,GO:0046982,GO:0030527	nucleosome assembly|cytosol|nucleoplasm|nucleosome|nucleus|DNA binding|protein heterodimerization activity|structural constituent of chromatin	mmu04613,mmu05203,mmu05322,mmu05034	Neutrophil extracellular trap formation|Viral carcinogenesis|Systemic lupus erythematosus|Alcoholism	K11252	KOG1744	B	protein heterodimerization activity	Chromatin structure and dynamics	PF00125	Histone	Core histone H2A/H2B/H3/H4	IPR009072,IPR007125,IPR000558	Homologous_superfamily|Domain|Family	Histone-fold|Histone H2A/H2B/H3|Histone H2B			R-MMU-212300,R-MMU-2299718,R-MMU-3214847,R-MMU-5693565,R-MMU-5693571,R-MMU-5693607,R-MMU-606279,R-MMU-69473,R-MMU-8866654,R-MMU-8936459,R-MMU-9018519	PRC2 methylates histones and DNA|Condensation of Prophase Chromosomes|HATs acetylate histones|Recruitment and ATM-mediated phosphorylation of repair and signaling proteins at DNA double strand breaks|Nonhomologous End-Joining (NHEJ)|Processing of DNA double-strand break ends|Deposition of new CENPA-containing nucleosomes at the centromere|G2/M DNA damage checkpoint|E3 ubiquitin ligases ubiquitina…
Q3TKT4	Smarca4	Transcription activator BRG1 OS=Mus musculus OX=10090 GN=Smarca4 PE=1 SV=1	4	6	8	6	1613	181.3	8	17.65	17.7843	18.5649	-0.780597	0.582126	Down	0.024634	0.139438	18.0498	17.4544	17.8488	18.6975	18.2906	18.7068	Transcription activator BRG1	20586	Smarca4	GO:0035904,GO:0035887,GO:0001832,GO:0001835,GO:0001568,GO:0000902,GO:0006338,GO:0060976,GO:0060318,GO:0010424,GO:0006346,GO:0035116,GO:0048562,GO:0048730,GO:0030198,GO:0030900,GO:0010467,GO:0007403,GO:0007507,GO:0060347,GO:0030902,GO:0043966,GO:0001701,GO:0030216,GO:0070307,GO:0001889,GO:0060766,GO:0043066,GO:0045596,GO:0030308,GO:0045892,GO:0000122,GO:0007399,GO:0022008,GO:0006334,GO:0006337,GO:…	aorta development|aortic smooth muscle cell differentiation|blastocyst growth|blastocyst hatching|blood vessel development|cell morphogenesis|chromatin remodeling|coronary vasculature development|definitive erythrocyte differentiation|DNA methylation on cytosine within a CG sequence|DNA methylation-dependent heterochromatin formation|embryonic hindlimb morphogenesis|embryonic organ morphogenesis|…	mmu04714,mmu05225	Thermogenesis|Hepatocellular carcinoma	K11647	KOG0386	KL	aortic smooth muscle cell differentiation	Transcription|Replication, recombination and repair	PF07533,PF00439,PF00271,PF07529,PF08880,PF14619,PF00176	BRK|Bromodomain|Helicase_C|HSA|QLQ|SnAC|SNF2-rel_dom	BRK domain|Bromodomain|Helicase conserved C-terminal domain|HSA domain|QLQ|Snf2-ATP coupling, chromatin remodelling complex|SNF2-related domain	IPR030100,IPR006576,IPR037259,IPR001487,IPR036427,IPR018359,IPR014978,IPR014001,IPR001650,IPR014012,IPR027417,IPR029295,IPR038718,IPR000330	Domain|Domain|Homologous_superfamily|Domain|Homologous_superfamily|Conserved_site|Domain|Domain|Domain|Domain|Homologous_superfamily|Domain|Homologous_superfamily|Domain	SWI/SNF complex subunit BRG1, ATP-binding|BRK domain|BRK domain superfamily|Bromodomain|Bromodomain-like superfamily|Bromodomain, conserved site|Glutamine-Leucine-Glutamine, QLQ|Helicase superfamily 1/2, ATP-binding domain|Helicase, C-terminal|Helicase/SANT-associated domain|P-loop containing nucleoside triphosphate hydrolase|Snf2, ATP coupling domain|SNF2-like, N-terminal domain superfamily|SNF2…	WP1763	Mechanisms associated with pluripotency	R-MMU-1266695,R-MMU-201722,R-MMU-3214858,R-MMU-3247509,R-MMU-8939243	Interleukin-7 signaling|Formation of the beta-catenin:TCF transactivating complex|RMTs methylate histone arginines|Chromatin modifying enzymes|RUNX1 interacts with co-factors whose precise effect on RUNX1 targets is not known
Q6NSR8	Npepl1	Probable aminopeptidase NPEPL1 OS=Mus musculus OX=10090 GN=Npepl1 PE=1 SV=1	6	3	3	3	524	55.9	6.84	5.08	16.2654	17.0459	-0.7805	0.582165	Down	0.0250967	0.140372	16.6147	16.1611	16.0204	16.9672	16.8642	17.3063	Probable aminopeptidase NPEPL1	228961	Npepl1	GO:0006508,GO:0005737,GO:0030145,GO:0070006,GO:0008233	proteolysis|cytoplasm|manganese ion binding|metalloaminopeptidase activity|peptidase activity				KOG2597	E	manganese ion binding	Amino acid transport and metabolism	PF18295,PF00883	Pdase_M17_N2|Peptidase_M17	M17 aminopeptidase N-terminal domain 2|Cytosol aminopeptidase family, catalytic domain	IPR011356,IPR041417,IPR000819	Family|Domain|Domain	Peptidase M17, leucine aminopeptidase/peptidase B|Probable aminopeptidase NPEPL1, N-terminal|Peptidase M17, leucyl aminopeptidase, C-terminal
Q9R190	Mta2	Metastasis-associated protein MTA2 OS=Mus musculus OX=10090 GN=Mta2 PE=1 SV=1	11	7	8	7	668	75	9.67	15.6	17.4659	18.2451	-0.77919	0.582694	Down	0.00879411	0.0860785	17.7515	17.3119	17.3342	18.1867	18.148	18.4005	Metastasis-associated protein MTA2	23942	Mta2	GO:0006338,GO:0051276,GO:0006306,GO:0016575,GO:0045892,GO:0000122,GO:0045893,GO:0045944,GO:0042659,GO:0010762,GO:2000736,GO:0000781,GO:0000118,GO:0005654,GO:0005634,GO:0016581,GO:0005667,GO:0003682,GO:0004407,GO:0042826,GO:0046872,GO:0061629,GO:0043565,GO:0003713,GO:0003712,GO:0003714	chromatin remodeling|chromosome organization|DNA methylation|histone deacetylation|negative regulation of DNA-templated transcription|negative regulation of transcription by RNA polymerase II|positive regulation of DNA-templated transcription|positive regulation of transcription by RNA polymerase II|regulation of cell fate specification|regulation of fibroblast migration|regulation of stem cell d…				KOG3554	K	positive regulation of protein autoubiquitination	Transcription	PF01426,PF01448,PF00320,PF17226	BAH|ELM2|GATA|MTA_R1	BAH domain|ELM2 domain|GATA zinc finger|MTA R1 domain	IPR001025,IPR043151,IPR000949,IPR009057,IPR040138,IPR035170,IPR001005,IPR017884,IPR000679	Domain|Homologous_superfamily|Domain|Homologous_superfamily|Family|Domain|Domain|Domain|Domain	Bromo adjacent homology (BAH) domain|Bromo adjacent homology (BAH) domain superfamily|ELM2 domain|Homeobox-like domain superfamily|Mesoderm induction early response protein/metastasis-associated protein|Metastasis-associated protein MTA1, R1 domain|SANT/Myb domain|SANT domain|Zinc finger, GATA-type	WP1763,WP572	Mechanisms associated with pluripotency|EGFR1 signaling pathway	R-MMU-3214815,R-MMU-6804758,R-MMU-73762,R-MMU-8943724	HDACs deacetylate histones|Regulation of TP53 Activity through Acetylation|RNA Polymerase I Transcription Initiation|Regulation of PTEN gene transcription
Q63871	Polr2k	DNA-directed RNA polymerases I, II, and III subunit RPABC4 OS=Mus musculus OX=10090 GN=Polr2k PE=3 SV=2	12	1	1	1	58	7	9.06	2.31	14.1418	14.9187	-0.776893	0.583622	Down	0.00323908	0.0547204	14.0875	14.044	14.2939	14.7267	15.0036	15.0257	DNA-directed RNA polymerases I, II, and III subunit RPABC4	17749	Polr2k	GO:0006366,GO:0005654,GO:0005634,GO:0005736,GO:0005665,GO:0005666,GO:0003677,GO:0003899,GO:0008270	transcription by RNA polymerase II|nucleoplasm|nucleus|RNA polymerase I complex|RNA polymerase II, core complex|RNA polymerase III complex|DNA binding|DNA-directed 5'-3' RNA polymerase activity|zinc ion binding	mmu03020,mmu04623,mmu05016	RNA polymerase|Cytosolic DNA-sensing pathway|Huntington disease	K03009	KOG3507	K	DNA-directed 5'-3' RNA polymerase activity	Transcription	PF03604	DNA_RNApol_7kD	DNA directed RNA polymerase, 7 kDa subunit	IPR006591,IPR039747,IPR029040	Family|Family|Homologous_superfamily	RNA polymerase archaeal subunit P/eukaryotic subunit RPABC4|DNA-directed RNA polymerases I, II, and III subunit RPABC4|RNA polymerase subunit RPABC4/transcription elongation factor Spt4	WP1244,WP567	Estrogen signaling|Eukaryotic transcription initiation	R-MMU-112382,R-MMU-113418,R-MMU-5250924,R-MMU-674695,R-MMU-6781823,R-MMU-6782135,R-MMU-6782210,R-MMU-6796648,R-MMU-6803529,R-MMU-6807505,R-MMU-72086,R-MMU-72163,R-MMU-72165,R-MMU-72203,R-MMU-73762,R-MMU-73772,R-MMU-73776,R-MMU-73779,R-MMU-73863,R-MMU-75953,R-MMU-75955,R-MMU-76042,R-MMU-76061,R-MMU-76066,R-MMU-76071,R-MMU-77075,R-MMU-9018519	Formation of RNA Pol II elongation complex |Formation of the Early Elongation Complex|B-WICH complex positively regulates rRNA expression|RNA Polymerase II Pre-transcription Events|Formation of TC-NER Pre-Incision Complex|Dual incision in TC-NER|Gap-filling DNA repair synthesis and ligation in TC-NER|TP53 Regulates Transcription of DNA Repair Genes|FGFR2 alternative splicing|RNA polymerase II tra…
Q8CH25	Sltm	SAFB-like transcription modulator OS=Mus musculus OX=10090 GN=Sltm PE=1 SV=1	3	2	3	2	1031	116.9	7.72	2.71	16.0363	16.8116	-0.77535	0.584247	Down	0.0235542	0.136991	16.4077	15.7831	15.918	16.7433	16.6706	17.0209	SAFB-like transcription modulator	66660	Sltm	GO:0006915,GO:0050684,GO:0006357,GO:0016604,GO:0005654,GO:0005634,GO:0003723,GO:0043565	apoptotic process|regulation of mRNA processing|regulation of transcription by RNA polymerase II|nuclear body|nucleoplasm|nucleus|RNA binding|sequence-specific DNA binding				KOG4661	I	regulation of mRNA processing	Lipid transport and metabolism	PF00076,PF02037	RRM_1|SAP	RNA recognition motif. (a.k.a. RRM, RBD, or RNP domain)|SAP domain	IPR012677,IPR035979,IPR000504,IPR003034,IPR036361	Homologous_superfamily|Homologous_superfamily|Domain|Domain|Homologous_superfamily	Nucleotide-binding alpha-beta plait domain superfamily|RNA-binding domain superfamily|RNA recognition motif domain|SAP domain|SAP domain superfamily	WP310	mRNA processing
Q99JF8	Psip1	PC4 and SFRS1-interacting protein OS=Mus musculus OX=10090 GN=Psip1 PE=1 SV=1	7	3	7	2	528	59.7	9.13	15.73	16.1483	16.9176	-0.76928	0.58671	Down	0.00234287	0.0482084	16.2153	16.0599	16.1697	16.8686	16.7707	17.1134	PC4 and SFRS1-interacting protein	101739	Psip1	GO:0000395,GO:0045944,GO:0006357,GO:0009408,GO:0006979,GO:0000791,GO:0000792,GO:0034399,GO:0005654,GO:0005634,GO:0003682,GO:0140297,GO:0003690,GO:0097100,GO:0003713,GO:0003712	mRNA 5'-splice site recognition|positive regulation of transcription by RNA polymerase II|regulation of transcription by RNA polymerase II|response to heat|response to oxidative stress|euchromatin|heterochromatin|nuclear periphery|nucleoplasm|nucleus|chromatin binding|DNA-binding transcription factor binding|double-stranded DNA binding|supercoiled DNA binding|transcription coactivator activity|tr…	mmu03250	Viral life cycle - HIV-1	K25057	KOG1904	J	phosphogluconate dehydrogenase (decarboxylating) activity	Translation, ribosomal structure and biogenesis	PF11467,PF00855	LEDGF|PWWP	Lens epithelium-derived growth factor (LEDGF) |PWWP domain	IPR035496,IPR036218,IPR021567,IPR000313,IPR035441	Domain|Homologous_superfamily|Domain|Domain|Homologous_superfamily	HDGF-related, PWWP domain|HIV integrase-binding domain superfamily|Lens epithelium-derived growth factor, integrase-binding domain|PWWP domain|TFIIS/LEDGF domain superfamily
Q62178	Sema4a	Semaphorin-4A OS=Mus musculus OX=10090 GN=Sema4a PE=1 SV=2	25	18	42	18	760	83.4	7.72	105.29	21.41	22.1708	-0.760743	0.590192	Down	0.00921057	0.0885929	21.656	21.1795	21.3945	22.3019	22.0142	22.1961	Semaphorin-4A	20351	Sema4a	GO:0001525,GO:0007411,GO:0007409,GO:0050919,GO:0016525,GO:0048843,GO:0001755,GO:0030335,GO:1904891,GO:1905704,GO:0008360,GO:0010594,GO:0071526,GO:0002292,GO:0045063,GO:0005615,GO:0005886,GO:0045499,GO:0030215	angiogenesis|axon guidance|axonogenesis|negative chemotaxis|negative regulation of angiogenesis|negative regulation of axon extension involved in axon guidance|neural crest cell migration|positive regulation of cell migration|positive regulation of excitatory synapse assembly|positive regulation of inhibitory synapse assembly|regulation of cell shape|regulation of endothelial cell migration|semap…	mmu04360	Axon guidance	K06521	KOG3611	C	negative chemotaxis	Energy production and conversion	PF01437,PF01403	PSI|Sema	Plexin repeat|Sema domain	IPR013783,IPR002165,IPR016201,IPR001627,IPR036352,IPR027231,IPR015943	Homologous_superfamily|Repeat|Domain|Domain|Homologous_superfamily|Family|Homologous_superfamily	Immunoglobulin-like fold|Plexin repeat|PSI domain|Sema domain|Sema domain superfamily|Semaphorin|WD40/YVTN repeat-like-containing domain superfamily			R-MMU-416700	Other semaphorin interactions
P09602	Hmgn2	Non-histone chromosomal protein HMG-17 OS=Mus musculus OX=10090 GN=Hmgn2 PE=1 SV=2	33	3	3	3	90	9.4	9.99	2.15	16.9306	17.691	-0.76041	0.590329	Down	0.00227336	0.0477155	16.9887	16.8239	16.9794	17.7099	17.5165	17.8467	Non-histone chromosomal protein HMG-17	15331	Hmgn2	GO:0061844,GO:0006325,GO:0031640,GO:0000122,GO:0040034,GO:0006357,GO:0000785,GO:0005737,GO:0005615,GO:0001674,GO:0005634,GO:0003682,GO:0060090,GO:0003676,GO:0031492	antimicrobial humoral immune response mediated by antimicrobial peptide|chromatin organization|killing of cells of another organism|negative regulation of transcription by RNA polymerase II|regulation of development, heterochronic|regulation of transcription by RNA polymerase II|chromatin|cytoplasm|extracellular space|female germ cell nucleus|nucleus|chromatin binding|molecular adaptor activity|n…				ENOG502S5FK	S	nucleosomal DNA binding	Function unknown	PF01101	HMG14_17	HMG14 and HMG17	IPR000079	Family	High mobility group protein HMGN
Q6A4J8	Usp7	Ubiquitin carboxyl-terminal hydrolase 7 OS=Mus musculus OX=10090 GN=Usp7 PE=1 SV=1	6	7	10	7	1103	128.4	5.5	19.47	18.1294	18.8885	-0.759147	0.590846	Down	0.0164929	0.119101	18.2536	17.9955	18.139	18.8848	18.5858	19.195	Ubiquitin carboxyl-terminal hydrolase 7	252870	Usp7	GO:0035616,GO:0010216,GO:0035520,GO:0032088,GO:0032435,GO:0043065,GO:1901537,GO:0016579,GO:0070536,GO:0050821,GO:0042752,GO:0051090,GO:0006111,GO:0031647,GO:1905279,GO:0048511,GO:0006283,GO:0006511,GO:0005737,GO:0005829,GO:0005634,GO:0016605,GO:0032991,GO:0001741,GO:0004843,GO:0004197,GO:0101005,GO:0042802,GO:1990380,GO:0002039,GO:0008022,GO:0031625	histone H2B conserved C-terminal lysine deubiquitination|maintenance of DNA methylation|monoubiquitinated protein deubiquitination|negative regulation of NF-kappaB transcription factor activity|negative regulation of proteasomal ubiquitin-dependent protein catabolic process|positive regulation of apoptotic process|positive regulation of DNA demethylation|protein deubiquitination|protein K63-linke…	mmu04068,mmu05203,mmu05169	FoxO signaling pathway|Viral carcinogenesis|Epstein-Barr virus infection	K11838	KOG1863	O	ubiquitinyl hydrolase activity	Posttranslational modification, protein turnover, chaperones	PF00917,PF00443,PF14533,PF12436	MATH|UCH|USP7_C2|USP7_ICP0_bdg	MATH domain|Ubiquitin carboxyl-terminal hydrolase|Ubiquitin-specific protease C-terminal|ICP0-binding domain of Ubiquitin-specific protease 7	IPR002083,IPR038765,IPR001394,IPR008974,IPR024729,IPR029346,IPR018200,IPR028889	Domain|Homologous_superfamily|Domain|Homologous_superfamily|Domain|Domain|Conserved_site|Domain	MATH/TRAF domain|Papain-like cysteine peptidase superfamily|Peptidase C19, ubiquitin carboxyl-terminal hydrolase|TRAF-like|Ubiquitin carboxyl-terminal hydrolase 7, ICP0-binding domain|Ubiquitin carboxyl-terminal hydrolase, C-terminal|Ubiquitin specific protease, conserved site|Ubiquitin specific protease domain	WP1763	Mechanisms associated with pluripotency	R-MMU-5689880,R-MMU-6781823,R-MMU-6782135,R-MMU-6782210,R-MMU-6804757,R-MMU-8866652,R-MMU-8948747	Ub-specific processing proteases|Formation of TC-NER Pre-Incision Complex|Dual incision in TC-NER|Gap-filling DNA repair synthesis and ligation in TC-NER|Regulation of TP53 Degradation|Synthesis of active ubiquitin: roles of E1 and E2 enzymes|Regulation of PTEN localization
Q9WTZ2	Mbtps1	Membrane-bound transcription factor site-1 protease OS=Mus musculus OX=10090 GN=Mbtps1 PE=1 SV=1	7	6	9	6	1052	117.4	8.76	18.24	18.1648	18.9218	-0.75701	0.591721	Down	0.00996587	0.0921108	18.3689	17.9608	18.1646	18.9782	18.7015	19.0858	Membrane-bound transcription factor site-1 protease	56453	Mbtps1	GO:0008203,GO:0006629,GO:0007040,GO:0016485,GO:0006508,GO:0060627,GO:0005789,GO:0005794,GO:0000139,GO:0005795,GO:0004222,GO:0004252	cholesterol metabolic process|lipid metabolic process|lysosome organization|protein processing|proteolysis|regulation of vesicle-mediated transport|endoplasmic reticulum membrane|Golgi apparatus|Golgi membrane|Golgi stack|metalloendopeptidase activity|serine-type endopeptidase activity	mmu04141	Protein processing in endoplasmic reticulum	K08653	KOG4266	O	serine-type endopeptidase activity	Posttranslational modification, protein turnover, chaperones	PF00082	Peptidase_S8	Subtilase family	IPR000209,IPR036852,IPR022398,IPR023828,IPR015500,IPR034185	Domain|Homologous_superfamily|Active_site|Active_site|Family|Domain	Peptidase S8/S53 domain|Peptidase S8/S53 domain superfamily|Peptidase S8, subtilisin, His-active site|Peptidase S8, subtilisin, Ser-active site|Peptidase S8, subtilisin-related|Site-1 peptidase catalytic domain			R-MMU-1655829,R-MMU-381033,R-MMU-381426,R-MMU-8874211,R-MMU-8957275	Regulation of cholesterol biosynthesis by SREBP (SREBF)|ATF6 (ATF6-alpha) activates chaperones|Regulation of Insulin-like Growth Factor (IGF) transport and uptake by Insulin-like Growth Factor Binding Proteins (IGFBPs)|CREB3 factors activate genes|Post-translational protein phosphorylation
Q80XU3	Nucks1	Nuclear ubiquitous casein and cyclin-dependent kinase substrate 1 OS=Mus musculus OX=10090 GN=Nucks1 PE=1 SV=1	29	5	6	5	234	26.3	5.14	13.87	18.5265	19.2715	-0.74505	0.596647	Down	0.0267747	0.143511	18.9105	18.1806	18.4884	19.3286	19.1679	19.3181	Nuclear ubiquitous casein and cyclin-dependent kinase substrate 1	98415	Nucks1	GO:0001678,GO:0071481,GO:0006325,GO:0000724,GO:0042593,GO:0036297,GO:1990968,GO:0044827,GO:1990969,GO:0044829,GO:0043923,GO:0046628,GO:0045944,GO:0006275,GO:0060382,GO:0046626,GO:0006357,GO:0031297,GO:0000785,GO:0005737,GO:0005730,GO:0005654,GO:0005634,GO:0003682,GO:0140297,GO:0003690,GO:0003697,GO:0003713	cellular glucose homeostasis|cellular response to X-ray|chromatin organization|double-strand break repair via homologous recombination|glucose homeostasis|interstrand cross-link repair|modulation by host of RNA binding by virus|modulation by host of viral genome replication|modulation by host of viral RNA-binding transcription factor activity|positive regulation by host of viral genome replicatio…				ENOG502R8NJ	S	modulation by host of viral RNA-binding transcription factor activity	Function unknown							WP5242	Comprehensive IL-17A signaling
Q04750	Top1	DNA topoisomerase 1 OS=Mus musculus OX=10090 GN=Top1 PE=1 SV=2	5	4	4	4	767	90.8	9.33	4.65	17.2534	17.9984	-0.744973	0.596679	Down	0.00935498	0.0885929	17.3759	17.2187	17.1656	18.093	17.7125	18.1896	DNA topoisomerase 1	21969	Top1	GO:0006338,GO:0007059,GO:0032922,GO:0006260,GO:0006265,GO:0040016,GO:0018105,GO:0009410,GO:0009303,GO:0005737,GO:0001651,GO:0001650,GO:0001673,GO:0000228,GO:0005730,GO:0005654,GO:0005634,GO:0000932,GO:0043204,GO:0032993,GO:0005524,GO:0003682,GO:0031490,GO:0003677,GO:0008301,GO:0003917,GO:0003690,GO:0019904,GO:0004674,GO:0044877,GO:0000978,GO:0003697,GO:0097100	chromatin remodeling|chromosome segregation|circadian regulation of gene expression|DNA replication|DNA topological change|embryonic cleavage|peptidyl-serine phosphorylation|response to xenobiotic stimulus|rRNA transcription|cytoplasm|dense fibrillar component|fibrillar center|male germ cell nucleus|nuclear chromosome|nucleolus|nucleoplasm|nucleus|P-body|perikaryon|protein-DNA complex|ATP binding…				KOG0981	L	DNA topoisomerase type I activity	Replication, recombination and repair	PF14370,PF01028,PF02919	Topo_C_assoc|Topoisom_I|Topoisom_I_N	C-terminal topoisomerase domain|Eukaryotic DNA topoisomerase I, catalytic core|Eukaryotic DNA topoisomerase I, DNA binding fragment	IPR011010,IPR013034,IPR013030,IPR001631,IPR018521,IPR025834,IPR014711,IPR014727,IPR013500,IPR008336,IPR036202,IPR013499	Homologous_superfamily|Homologous_superfamily|Homologous_superfamily|Family|Active_site|Domain|Homologous_superfamily|Homologous_superfamily|Domain|Domain|Homologous_superfamily|Domain	DNA breaking-rejoining enzyme, catalytic core|DNA topoisomerase I, DNA binding, N-terminal domain 1|DNA topoisomerase I, DNA binding, N-terminal domain 2|DNA topoisomerase I|DNA topoisomerase I, active site|Topoisomerase I C-terminal domain|DNA topoisomerase I, catalytic core, alpha-helical subdomain, eukaryotic-type|DNA topoisomerase I, catalytic core, alpha/beta subdomain|DNA topoisomerase I, c…			R-MMU-4615885	SUMOylation of DNA replication proteins
P23198	Cbx3	Chromobox protein homolog 3 OS=Mus musculus OX=10090 GN=Cbx3 PE=1 SV=2	25	6	17	6	183	20.8	5.22	49.3	19.9136	20.6569	-0.74335	0.597351	Down	0.00302684	0.0533837	20.1043	19.865	19.7714	20.6495	20.5572	20.7641	Chromobox protein homolog 3	12417	Cbx3	GO:0006974,GO:0006325,GO:0031507,GO:0045892,GO:0000122,GO:0048511,GO:0000785,GO:0061793,GO:0010369,GO:0000775,GO:0000779,GO:0000791,GO:0000792,GO:0005635,GO:0005654,GO:0005634,GO:0005721,GO:0090575,GO:0035985,GO:0090734,GO:0005819,GO:0003682,GO:0140297,GO:0019899,GO:1990226,GO:0042802,GO:0035064,GO:0019904,GO:0000976,GO:0001221	cellular response to DNA damage stimulus|chromatin organization|heterochromatin formation|negative regulation of DNA-templated transcription|negative regulation of transcription by RNA polymerase II|rhythmic process|chromatin|chromatin lock complex|chromocenter|chromosome, centromeric region|condensed chromosome, centromeric region|euchromatin|heterochromatin|nuclear envelope|nucleoplasm|nucleus|…				KOG1911	K	methylated histone binding	Transcription	PF00385,PF01393	Chromo|Chromo_shadow	Chromo (CHRromatin Organisation MOdifier) domain|Chromo shadow domain	IPR038033,IPR016197,IPR000953,IPR017984,IPR023780,IPR008251,IPR023779	Domain|Homologous_superfamily|Domain|Domain|Domain|Domain|Conserved_site	Chromobox protein homologue 3, chromo domain|Chromo-like domain superfamily|Chromo/chromo shadow domain|Chromo domain subgroup|Chromo domain|Chromo shadow domain|Chromo domain, conserved site	WP544	Exercise-induced circadian regulation	R-MMU-8953750	Transcriptional Regulation by E2F6
Q62192	Cd180	CD180 antigen OS=Mus musculus OX=10090 GN=Cd180 PE=1 SV=2	9	5	8	5	661	74.3	5.88	20.67	17.8055	18.5487	-0.743163	0.597428	Down	0.000557447	0.0290064	17.8567	17.7639	17.7959	18.5518	18.6666	18.4277	CD180 antigen	17079	Cd180	GO:0002322,GO:0071222,GO:0006954,GO:0045087,GO:0031663,GO:0031666,GO:0002224,GO:0031012,GO:0005615,GO:0072686,GO:0005730,GO:0005654,GO:0005886,GO:0004888	B cell proliferation involved in immune response|cellular response to lipopolysaccharide|inflammatory response|innate immune response|lipopolysaccharide-mediated signaling pathway|positive regulation of lipopolysaccharide-mediated signaling pathway|toll-like receptor signaling pathway|extracellular matrix|extracellular space|mitotic spindle|nucleolus|nucleoplasm|plasma membrane|transmembrane sign…				KOG4641	KLT	MyD88-dependent toll-like receptor signaling pathway	Transcription|Replication, recombination and repair|Signal transduction mechanisms	PF18831,PF13855	LRR_11|LRR_8	Leucine-rich repeat|Leucine rich repeat	IPR000483,IPR001611,IPR003591,IPR041281,IPR032675,IPR017241	Domain|Repeat|Repeat|Repeat|Homologous_superfamily|Family	Cysteine-rich flanking region, C-terminal|Leucine-rich repeat|Leucine-rich repeat, typical subtype|CD180, leucine-rich repeat|Leucine-rich repeat domain superfamily|Toll-like receptor			R-MMU-166016	Toll Like Receptor 4 (TLR4) Cascade
Q8BTU1	Cfap20	Cilia- and flagella-associated protein 20 OS=Mus musculus OX=10090 GN=Cfap20 PE=1 SV=1	21	4	5	4	193	22.7	9.76	4.41	17.108	17.846	-0.737963	0.599585	Down	0.0221552	0.135185	17.3802	16.7863	17.1575	17.8817	17.6465	18.0097	Cilia- and flagella-associated protein 20	14894	Cfap20	GO:0060271,GO:2000147,GO:2000253,GO:0018095,GO:0060296,GO:0005879,GO:0005814,GO:0036064,GO:0005929,GO:0031514,GO:0005654	cilium assembly|positive regulation of cell motility|positive regulation of feeding behavior|protein polyglutamylation|regulation of cilium beat frequency involved in ciliary motility|axonemal microtubule|centriole|ciliary basal body|cilium|motile cilium|nucleoplasm				KOG3213	D	regulation of cilium movement involved in cell motility	Cell cycle control, cell division, chromosome partitioning	PF05018	CFA20_dom	CFA20 domain	IPR040441,IPR007714	Family|Domain	Cilia- and flagella-associated protein 20/CFAP20DC|CFA20 domain
Q3TH73	Ttyh2	Protein tweety homolog 2 OS=Mus musculus OX=10090 GN=Ttyh2 PE=1 SV=1	3	2	2	2	532	59	6.07	5.59	17.5217	18.259	-0.737283	0.599868	Down	0.024009	0.137434	17.5117	17.3273	17.726	18.3383	17.9267	18.5118	Protein tweety homolog 2	117160	Ttyh2	GO:0034707,GO:0016020,GO:0005886,GO:0005229,GO:0072320	chloride channel complex|membrane|plasma membrane|intracellular calcium activated chloride channel activity|volume-sensitive chloride channel activity				KOG4433	P	chloride channel activity	Inorganic ion transport and metabolism	PF04906	Tweety	Tweety	IPR006990	Family	Tweety			R-MMU-2672351	Stimuli-sensing channels
Q9R1T2	Sae1	SUMO-activating enzyme subunit 1 OS=Mus musculus OX=10090 GN=Sae1 PE=1 SV=1	38	14	24	14	350	38.6	5.36	69.03	20.4312	21.1656	-0.734453	0.601046	Down	0.0120927	0.102416	20.734	20.2199	20.3396	21.2141	21.036	21.2468	SUMO-activating enzyme subunit 1	56459	Sae1	GO:0033235,GO:0032446,GO:0016925,GO:0016567,GO:0005737,GO:0005654,GO:0031510,GO:0043008,GO:0008022,GO:0046982,GO:0044388,GO:0019948	positive regulation of protein sumoylation|protein modification by small protein conjugation|protein sumoylation|protein ubiquitination|cytoplasm|nucleoplasm|SUMO activating enzyme complex|ATP-dependent protein binding|protein C-terminus binding|protein heterodimerization activity|small protein activating enzyme binding|SUMO activating enzyme activity	mmu04120	Ubiquitin mediated proteolysis	K10684	KOG2014	H	SUMO activating enzyme activity	Coenzyme transport and metabolism	PF00899	ThiF	ThiF family	IPR045886,IPR000594,IPR035985,IPR000011	Family|Domain|Homologous_superfamily|Family	ThiF/MoeB/HesA family|THIF-type NAD/FAD binding fold|Ubiquitin-activating enzyme|Ubiquitin/SUMO-activating enzyme E1-like			R-MMU-3065676,R-MMU-3065678	SUMO is conjugated to E1 (UBA2:SAE1)|SUMO is transferred from E1 to E2 (UBE2I, UBC9)
Q9JIF0	Prmt1	Protein arginine N-methyltransferase 1 OS=Mus musculus OX=10090 GN=Prmt1 PE=1 SV=1	30	12	34	12	371	42.4	5.43	88.64	20.3669	21.1003	-0.733453	0.601462	Down	0.00712296	0.0778098	20.548	20.1836	20.369	21.0614	20.9512	21.2883	Protein arginine N-methyltransferase 1	15469	Prmt1	GO:0048738,GO:0043985,GO:0016571,GO:0001701,GO:0046329,GO:0045653,GO:0031175,GO:0018216,GO:0019919,GO:0035247,GO:0008284,GO:0045648,GO:0051260,GO:0006479,GO:0045652,GO:0008380,GO:0005737,GO:0005829,GO:0016020,GO:0034709,GO:0005654,GO:0005634,GO:0032991,GO:0019899,GO:0008469,GO:0044020,GO:0042054,GO:0042802,GO:0008327,GO:0048273,GO:0008170,GO:0008276,GO:0016274,GO:0035242,GO:0035241,GO:1904047,GO:…	cardiac muscle tissue development|histone H4-R3 methylation|histone methylation|in utero embryonic development|negative regulation of JNK cascade|negative regulation of megakaryocyte differentiation|neuron projection development|peptidyl-arginine methylation|peptidyl-arginine methylation, to asymmetrical-dimethyl arginine|peptidyl-arginine omega-N-methylation|positive regulation of cell populatio…	mmu04068,mmu04922	FoxO signaling pathway|Glucagon signaling pathway	K11434	KOG1499	Q	protein-arginine omega-N asymmetric methyltransferase activity	Secondary metabolites biosynthesis, transport and catabolism	PF13649	Methyltransf_25	Methyltransferase domain	IPR025799,IPR041698,IPR029063	Family|Domain|Homologous_superfamily	Protein arginine N-methyltransferase|Methyltransferase domain 25|S-adenosyl-L-methionine-dependent methyltransferase superfamily	WP310,WP79	mRNA processing|Tryptophan metabolism	R-MMU-3214858,R-MMU-8936459,R-MMU-9009391,R-MMU-9018519	RMTs methylate histone arginines|RUNX1 regulates genes involved in megakaryocyte differentiation and platelet function|Extra-nuclear estrogen signaling|Estrogen-dependent gene expression
O88783	F5	Coagulation factor V OS=Mus musculus OX=10090 GN=F5 PE=1 SV=1	18	39	60	39	2183	247.1	6.05	149.77	21.8531	22.586	-0.732937	0.601678	Down	0.014553	0.1094	22.0496	21.7018	21.8078	22.7166	22.2968	22.7447	Coagulation factor V	14067	F5	GO:0008015,GO:0007596,GO:0006508,GO:0032571,GO:0031638,GO:0005783,GO:0005576,GO:0005615,GO:0005794,GO:0031091,GO:0005507	blood circulation|blood coagulation|proteolysis|response to vitamin K|zymogen activation|endoplasmic reticulum|extracellular region|extracellular space|Golgi apparatus|platelet alpha granule|copper ion binding	mmu04610	Complement and coagulation cascades	K03902	ENOG502QSUG	S	coagulation	Function unknown	PF07732,PF00754	Cu-oxidase_3|F5_F8_type_C	Multicopper oxidase|F5/8 type C domain	IPR011707,IPR033138,IPR008972,IPR000421,IPR024715,IPR008979	Domain|Conserved_site|Homologous_superfamily|Domain|Family|Homologous_superfamily	Multicopper oxidase, N-terminal|Multicopper oxidases, conserved site|Cupredoxin|Coagulation factor 5/8 C-terminal domain|Coagulation factor 5/8-like|Galactose-binding-like domain superfamily	WP460	Blood clotting cascade	R-MMU-114608,R-MMU-140875,R-MMU-204005,R-MMU-381426,R-MMU-5694530,R-MMU-8957275	Platelet degranulation |Common Pathway of Fibrin Clot Formation|COPII-mediated vesicle transport|Regulation of Insulin-like Growth Factor (IGF) transport and uptake by Insulin-like Growth Factor Binding Proteins (IGFBPs)|Cargo concentration in the ER|Post-translational protein phosphorylation
Q8K019	Bclaf1	Bcl-2-associated transcription factor 1 OS=Mus musculus OX=10090 GN=Bclaf1 PE=1 SV=2	5	5	5	5	919	105.9	9.99	8.93	18.1869	18.9141	-0.727273	0.604044	Down	0.0285196	0.148061	18.5484	18.0213	17.9909	18.7014	18.9256	19.1154	Bcl-2-associated transcription factor 1	72567	Bclaf1	GO:0006915,GO:1990830,GO:0045892,GO:0043065,GO:2000144,GO:2001244,GO:2001022,GO:0045944,GO:0043620,GO:0005737,GO:0016592,GO:0016607,GO:0005654,GO:0005634,GO:0003677,GO:0003712	apoptotic process|cellular response to leukemia inhibitory factor|negative regulation of DNA-templated transcription|positive regulation of apoptotic process|positive regulation of DNA-templated transcription initiation|positive regulation of intrinsic apoptotic signaling pathway|positive regulation of response to DNA damage stimulus|positive regulation of transcription by RNA polymerase II|regul…				ENOG502QZG7	S	positive regulation of DNA-templated transcription, initiation	Function unknown	PF15440	THRAP3_BCLAF1	THRAP3/BCLAF1 family	IPR029199	Family	THRAP3/BCLAF1 family	WP310	mRNA processing
Q64692	St8sia4	CMP-N-acetylneuraminate-poly-alpha-2,8-sialyltransferase OS=Mus musculus OX=10090 GN=St8sia4 PE=2 SV=1	25	7	12	7	359	41.2	9.8	26.35	18.6899	19.4164	-0.726517	0.604361	Down	0.0230965	0.136991	18.5642	18.8215	18.6841	19.5269	19.6736	19.0488	CMP-N-acetylneuraminate-poly-alpha-2,8-sialyltransferase	20452	St8sia4	GO:0001574,GO:0006491,GO:0009311,GO:0006486,GO:0000139,GO:0003828	ganglioside biosynthetic process|N-glycan processing|oligosaccharide metabolic process|protein glycosylation|Golgi membrane|alpha-N-acetylneuraminate alpha-2,8-sialyltransferase activity				KOG2692	M	sialyltransferase activity	Cell wall/membrane/envelope biogenesis	PF00777	Glyco_transf_29	Glycosyltransferase family 29 (sialyltransferase)	IPR001675,IPR038578,IPR012163	Family|Homologous_superfamily|Family	Glycosyl transferase family 29|GT29-like superfamiliy|Sialyltransferase			R-MMU-4085001,R-MMU-419037	Sialic acid metabolism|NCAM1 interactions
Q61830	Mrc1	Macrophage mannose receptor 1 OS=Mus musculus OX=10090 GN=Mrc1 PE=1 SV=2	4	7	7	7	1456	164.9	6.83	16.72	18.2232	18.9473	-0.724123	0.605365	Down	0.0199764	0.127119	18.4009	18.1265	18.1421	18.9158	18.6673	19.2588	Macrophage mannose receptor 1	17533	Mrc1	GO:0071353,GO:0071222,GO:0071346,GO:0006898,GO:0009986,GO:0010008,GO:0005886,GO:0038024,GO:0005537,GO:0038023,GO:0004888	cellular response to interleukin-4|cellular response to lipopolysaccharide|cellular response to type II interferon|receptor-mediated endocytosis|cell surface|endosome membrane|plasma membrane|cargo receptor activity|mannose binding|signaling receptor activity|transmembrane signaling receptor activity	mmu04145,mmu05152	Phagosome|Tuberculosis	K06560	KOG4297	K	carbohydrate binding	Transcription	PF00040,PF00059,PF00652	fn2|Lectin_C|Ricin_B_lectin	Fibronectin type II domain|Lectin C-type domain|Ricin-type beta-trefoil lectin domain	IPR001304,IPR016186,IPR018378,IPR016187,IPR000562,IPR036943,IPR013806,IPR035992,IPR000772	Domain|Homologous_superfamily|Conserved_site|Homologous_superfamily|Domain|Homologous_superfamily|Homologous_superfamily|Homologous_superfamily|Domain	C-type lectin-like|C-type lectin-like/link domain superfamily|C-type lectin, conserved site|C-type lectin fold|Fibronectin type II domain|Fibronectin type II domain superfamily|Kringle-like fold|Ricin B-like lectins|Ricin B, lectin domain			R-MMU-1236978	Cross-presentation of soluble exogenous antigens (endosomes)
Q9Z1X4	Ilf3	Interleukin enhancer-binding factor 3 OS=Mus musculus OX=10090 GN=Ilf3 PE=1 SV=2	11	9	11	9	898	96	8.76	20.93	18.7661	19.4873	-0.72121	0.606588	Down	0.0071957	0.0778098	18.8467	18.7847	18.6669	19.5192	19.2436	19.6993	Interleukin enhancer-binding factor 3	16201	Ilf3	GO:0051607,GO:0045892,GO:0017148,GO:0045071,GO:0045893,GO:0006479,GO:0006468,GO:0005737,GO:0005739,GO:0005730,GO:0005654,GO:0005634,GO:1990904,GO:0003677,GO:0003725,GO:0019899,GO:0035925,GO:0003727	defense response to virus|negative regulation of DNA-templated transcription|negative regulation of translation|negative regulation of viral genome replication|positive regulation of DNA-templated transcription|protein methylation|protein phosphorylation|cytoplasm|mitochondrion|nucleolus|nucleoplasm|nucleus|ribonucleoprotein complex|DNA binding|double-stranded RNA binding|enzyme binding|mRNA 3'-U…				KOG3792	A	RNA binding	RNA processing and modification	PF00035,PF07528	dsrm|DZF	Double-stranded RNA binding motif|DZF domain	IPR014720,IPR006561,IPR033099,IPR043519	Domain|Domain|Domain|Homologous_superfamily	Double-stranded RNA-binding domain|DZF domain|Interleukin enhancer-binding factor 3, first DSRM|Nucleotidyltransferase superfamily	WP310	mRNA processing
Q8R4G6	Mgat5	Alpha-1,6-mannosylglycoprotein 6-beta-N-acetylglucosaminyltransferase A OS=Mus musculus OX=10090 GN=Mgat5 PE=1 SV=1	11	8	15	8	740	84.5	8.19	23.79	19.2304	19.9476	-0.7172	0.608277	Down	0.0167993	0.119288	19.5345	19.0233	19.1333	20.0693	19.7629	20.0105	Alpha-1,6-mannosylglycoprotein 6-beta-N-acetylglucosaminyltransferase A	107895	Mgat5	GO:1903614,GO:0030335,GO:1904894,GO:0006487,GO:0018279,GO:0005576,GO:0005794,GO:0000139,GO:0016020,GO:0043204,GO:0008375,GO:0030144,GO:0016757,GO:0030145,GO:0004864	negative regulation of protein tyrosine phosphatase activity|positive regulation of cell migration|positive regulation of receptor signaling pathway via STAT|protein N-linked glycosylation|protein N-linked glycosylation via asparagine|extracellular region|Golgi apparatus|Golgi membrane|membrane|perikaryon|acetylglucosaminyltransferase activity|alpha-1,6-mannosylglycoprotein 6-beta-N-acetylglucosa…	mmu00510	N-Glycan biosynthesis	K00744	ENOG502QTNG	S	alpha-1,6-mannosylglycoprotein 6-beta-N-acetylglucosaminyltransferase activity	Function unknown	PF15027,PF15024	DUF4525|Glyco_transf_18	Domain of unknown function (DUF4525)|Glycosyltransferase family 18	IPR027833,IPR026116	Family|Family	Domain of unknown function DUF4525|Glycosyltransferase family 18			R-MMU-975577	N-Glycan antennae elongation
Q6ZQ38	Cand1	Cullin-associated NEDD8-dissociated protein 1 OS=Mus musculus OX=10090 GN=Cand1 PE=1 SV=2	16	20	31	20	1230	136.2	5.78	59.1	20.3736	21.0886	-0.715023	0.609195	Down	0.0343711	0.15884	20.6197	20.2122	20.289	21.1982	20.7204	21.3473	Cullin-associated NEDD8-dissociated protein 1	71902	Cand1	GO:0030154,GO:0043086,GO:0045893,GO:0045899,GO:0016567,GO:0010265,GO:0031461,GO:0005737,GO:0005829,GO:0005794,GO:0005654,GO:0005634,GO:0000151,GO:0017025	cell differentiation|negative regulation of catalytic activity|positive regulation of DNA-templated transcription|positive regulation of RNA polymerase II transcription preinitiation complex assembly|protein ubiquitination|SCF complex assembly|cullin-RING ubiquitin ligase complex|cytoplasm|cytosol|Golgi apparatus|nucleoplasm|nucleus|ubiquitin ligase complex|TBP-class protein binding				KOG1824	T	SCF complex assembly	Signal transduction mechanisms	PF08623	TIP120	TATA-binding protein interacting (TIP20)	IPR011989,IPR016024,IPR039852,IPR013932	Homologous_superfamily|Homologous_superfamily|Family|Domain	Armadillo-like helical|Armadillo-type fold|Cullin-associated NEDD8-dissociated protein 1/2|TATA-binding protein interacting (TIP20)			R-MMU-6798695,R-MMU-8951664,R-MMU-917937	Neutrophil degranulation|Neddylation|Iron uptake and transport
Q569Z6	Thrap3	Thyroid hormone receptor-associated protein 3 OS=Mus musculus OX=10090 GN=Thrap3 PE=1 SV=1	11	11	13	11	951	108.1	10.17	20.79	19.7312	20.4447	-0.71351	0.609835	Down	0.00799163	0.0830164	19.7682	19.7481	19.6773	20.3492	20.2595	20.7254	Thyroid hormone receptor-associated protein 3	230753	Thrap3	GO:0007623,GO:0006397,GO:0048255,GO:0000956,GO:0042753,GO:0045893,GO:0048026,GO:0045944,GO:0000381,GO:0008380,GO:0006366,GO:0035145,GO:0016592,GO:0016607,GO:0005654,GO:0005634,GO:0005524,GO:0003677,GO:0046966,GO:0051219,GO:0000978,GO:0003713,GO:0003712	circadian rhythm|mRNA processing|mRNA stabilization|nuclear-transcribed mRNA catabolic process|positive regulation of circadian rhythm|positive regulation of DNA-templated transcription|positive regulation of mRNA splicing, via spliceosome|positive regulation of transcription by RNA polymerase II|regulation of alternative mRNA splicing, via spliceosome|RNA splicing|transcription by RNA polymerase…				ENOG502QR38	S	thyroid hormone receptor binding	Function unknown	PF15440	THRAP3_BCLAF1	THRAP3/BCLAF1 family	IPR029199	Family	THRAP3/BCLAF1 family
Q99LJ1	Fuca1	Tissue alpha-L-fucosidase OS=Mus musculus OX=10090 GN=Fuca1 PE=1 SV=1	16	9	19	9	452	52.2	6.95	48.91	20.5644	21.2693	-0.70493	0.613472	Down	0.00128831	0.0378631	20.5821	20.4237	20.6872	21.3452	21.2635	21.1991	Tissue alpha-L-fucosidase	71665	Fuca1	GO:0006004,GO:0016139,GO:0006629,GO:0043231,GO:0005764,GO:0004560,GO:0030246,GO:0015928	fucose metabolic process|glycoside catabolic process|lipid metabolic process|intracellular membrane-bounded organelle|lysosome|alpha-L-fucosidase activity|carbohydrate binding|fucosidase activity	mmu00511,mmu04142	Other glycan degradation|Lysosome	K01206	KOG3340	G	alpha-L-fucosidase activity	Carbohydrate transport and metabolism	PF01120,PF16757	Alpha_L_fucos|Fucosidase_C	Alpha-L-fucosidase|Alpha-L-fucosidase C-terminal domain	IPR016286,IPR031919,IPR000933,IPR018526,IPR013780,IPR017853	Family|Domain|Family|Conserved_site|Homologous_superfamily|Homologous_superfamily	Alpha-L-fucosidase, metazoa-type|Alpha-L-fucosidase, C-terminal|Glycoside hydrolase, family 29|Glycoside hydrolase, family 29, conserved site|Glycosyl hydrolase, all-beta|Glycoside hydrolase superfamily			R-MMU-6798695,R-MMU-975578	Neutrophil degranulation|Reactions specific to the complex N-glycan synthesis pathway
Q8VDG3	Parn	Poly(A)-specific ribonuclease PARN OS=Mus musculus OX=10090 GN=Parn PE=1 SV=1	6	4	5	4	624	71.5	5.97	7.98	16.2398	16.9432	-0.70341	0.614119	Down	0.0158622	0.116098	16.5267	16.0599	16.1328	16.9491	16.7707	17.1098	Poly(A)-specific ribonuclease PARN	74108	Parn	GO:0000495,GO:0010587,GO:0110008,GO:0000184,GO:0000289,GO:0071051,GO:0051973,GO:0032212,GO:1904872,GO:0090503,GO:0090669,GO:0005737,GO:0016607,GO:0005730,GO:0000175,GO:0043169,GO:0046872,GO:0004535,GO:0019901,GO:0003723	box H/ACA RNA 3'-end processing|miRNA catabolic process|ncRNA deadenylation|nuclear-transcribed mRNA catabolic process, nonsense-mediated decay|nuclear-transcribed mRNA poly(A) tail shortening|polyadenylation-dependent snoRNA 3'-end processing|positive regulation of telomerase activity|positive regulation of telomere maintenance via telomerase|regulation of telomerase RNA localization to Cajal bo…	mmu03018	RNA degradation	K01148	KOG1990	KLT	RNA binding	Transcription|Replication, recombination and repair|Signal transduction mechanisms	PF04857,PF01424,PF08675	CAF1|R3H|RNA_bind	CAF1 family ribonuclease|R3H domain|RNA binding domain	IPR012677,IPR034042,IPR014789,IPR001374,IPR036867,IPR035979,IPR006941,IPR012337,IPR036397	Homologous_superfamily|Domain|Domain|Domain|Homologous_superfamily|Homologous_superfamily|Family|Homologous_superfamily|Homologous_superfamily	Nucleotide-binding alpha-beta plait domain superfamily|PARN, R3H domain|Poly(A)-specific ribonuclease, RNA-binding|R3H domain|R3H domain superfamily|RNA-binding domain superfamily|Ribonuclease CAF1|Ribonuclease H-like superfamily|Ribonuclease H superfamily	WP3632	Lung fibrosis	R-MMU-429947,R-MMU-450604	Deadenylation of mRNA|KSRP (KHSRP) binds and destabilizes mRNA
Q5SUR0	Pfas	Phosphoribosylformylglycinamidine synthase OS=Mus musculus OX=10090 GN=Pfas PE=1 SV=1	12	13	17	13	1337	144.5	5.67	40.36	19.288	19.9879	-0.699863	0.615631	Down	0.0408909	0.171535	19.4541	19.2027	19.2072	19.9268	19.6411	20.3958	Phosphoribosylformylglycinamidine synthase	237823	Pfas	GO:0044208,GO:0006189,GO:0097294,GO:0097065,GO:0006541,GO:0006177,GO:0009410,GO:0005737,GO:0005524,GO:0046872,GO:0004642	'de novo' AMP biosynthetic process|'de novo' IMP biosynthetic process|'de novo' XMP biosynthetic process|anterior head development|glutamine metabolic process|GMP biosynthetic process|response to xenobiotic stimulus|cytoplasm|ATP binding|metal ion binding|phosphoribosylformylglycinamidine synthase activity	mmu00230	Purine metabolism	K01952	KOG1907	F	phosphoribosylformylglycinamidine synthase activity	Nucleotide transport and metabolism	PF02769,PF18072,PF18076	AIRS_C|FGAR-AT_linker|FGAR-AT_N	AIR synthase related protein, C-terminal domain|Formylglycinamide ribonucleotide amidotransferase linker domain|Formylglycinamide ribonucleotide amidotransferase N-terminal	IPR029062,IPR040707,IPR010073,IPR041609,IPR010918,IPR036676,IPR036921,IPR036604	Homologous_superfamily|Domain|Family|Domain|Domain|Homologous_superfamily|Homologous_superfamily|Homologous_superfamily	Class I glutamine amidotransferase-like|Phosphoribosylformylglycinamidine synthase, N-terminal|Phosphoribosylformylglycinamidine synthase PurL|Phosphoribosylformylglycinamidine synthase, linker domain|PurM-like, C-terminal domain|PurM-like, C-terminal domain superfamily|PurM-like, N-terminal domain superfamily|Phosphoribosylformylglycinamidine synthase subunit PurS-like superfamily	WP2185	Purine metabolism	R-MMU-73817	Purine ribonucleoside monophosphate biosynthesis
P55772	Entpd1	Ectonucleoside triphosphate diphosphohydrolase 1 OS=Mus musculus OX=10090 GN=Entpd1 PE=1 SV=1	1	1	1	1	510	57.2	5.86	3.25	16.6822	17.3808	-0.698657	0.616146	Down	0.0268287	0.143511	16.6014	16.931	16.5141	17.3025	17.6891	17.1509	Ectonucleoside triphosphate diphosphohydrolase 1	12495	Entpd1	GO:0046032,GO:0007186,GO:2001170,GO:0033602,GO:0009134,GO:0030168,GO:0009181,GO:0005604,GO:0016323,GO:0009986,GO:0009897,GO:0005615,GO:0016020,GO:0043005,GO:0043025,GO:0005886,GO:0014069,GO:0097060,GO:0008021,GO:0043262,GO:0005524,GO:0016887,GO:0004382,GO:0042802,GO:0017110,GO:0017111,GO:0045134	ADP catabolic process|G protein-coupled receptor signaling pathway|negative regulation of ATP biosynthetic process|negative regulation of dopamine secretion|nucleoside diphosphate catabolic process|platelet activation|purine ribonucleoside diphosphate catabolic process|basement membrane|basolateral plasma membrane|cell surface|external side of plasma membrane|extracellular space|membrane|neuron p…	mmu00230,mmu00240,mmu05169	Purine metabolism|Pyrimidine metabolism|Epstein-Barr virus infection	K01510	KOG1386	GO	8-oxo-dGTP phosphohydrolase activity	Carbohydrate transport and metabolism|Posttranslational modification, protein turnover, chaperones	PF01150	GDA1_CD39	GDA1/CD39 (nucleoside phosphatase) family	IPR000407	Family	Nucleoside phosphatase GDA1/CD39	WP2185	Purine metabolism	R-MMU-8850843	Phosphate bond hydrolysis by NTPDase proteins
P59328	Wdhd1	WD repeat and HMG-box DNA-binding protein 1 OS=Mus musculus OX=10090 GN=Wdhd1 PE=1 SV=2	6	6	7	6	1117	124.2	5.63	14.54	18.2618	18.9565	-0.69467	0.617851	Down	0.0061244	0.0740973	18.3927	18.028	18.3646	18.853	18.9581	19.0583	WD repeat and HMG-box DNA-binding protein 1	218973	Wdhd1	GO:0006281,GO:0006261,GO:0000278,GO:0140462,GO:0033044,GO:0006396,GO:0000775,GO:0043596,GO:0005654,GO:0003682,GO:0003677,GO:0003723,GO:0070063	DNA repair|DNA-templated DNA replication|mitotic cell cycle|pericentric heterochromatin organization|regulation of chromosome organization|RNA processing|chromosome, centromeric region|nuclear replication fork|nucleoplasm|chromatin binding|DNA binding|RNA binding|RNA polymerase binding				KOG1274	O	heterochromatin maintenance	Posttranslational modification, protein turnover, chaperones	PF12894,PF00505,PF12341,PF00400	ANAPC4_WD40|HMG_box|Mcl1_mid|WD40	Anaphase-promoting complex subunit 4 WD40 domain|HMG (high mobility group) box|Minichromosome loss protein, Mcl1, middle region|WD domain, G-beta repeat	IPR024977,IPR009071,IPR036910,IPR022100,IPR015943,IPR001680,IPR019775,IPR036322	Domain|Domain|Homologous_superfamily|Domain|Homologous_superfamily|Repeat|Conserved_site|Homologous_superfamily	Anaphase-promoting complex subunit 4, WD40 domain|High mobility group box domain|High mobility group box domain superfamily|Minichromosome loss protein Mcl1, middle region|WD40/YVTN repeat-like-containing domain superfamily|WD40 repeat|WD40 repeat, conserved site|WD40-repeat-containing domain superfamily
Q9D777	Tnfsf13	Tumor necrosis factor ligand superfamily member 13 OS=Mus musculus OX=10090 GN=Tnfsf13 PE=1 SV=1	4	1	1	1	241	26.9	10.04	3.05	16.1213	16.8158	-0.69446	0.617941	Down	0.00253723	0.050326	16.1839	15.9509	16.2292	16.7221	16.8074	16.9179	Tumor necrosis factor ligand superfamily member 13	69583	Tnfsf13	GO:0002467,GO:0016064,GO:0008284,GO:0002636,GO:0048298,GO:0050776,GO:0005737,GO:0009897,GO:0005615,GO:0005125,GO:0048018,GO:0005164	germinal center formation|immunoglobulin mediated immune response|positive regulation of cell population proliferation|positive regulation of germinal center formation|positive regulation of isotype switching to IgA isotypes|regulation of immune response|cytoplasm|external side of plasma membrane|extracellular space|cytokine activity|receptor ligand activity|tumor necrosis factor receptor binding	mmu04060,mmu04672,mmu05323	Cytokine-cytokine receptor interaction|Intestinal immune network for IgA production|Rheumatoid arthritis	K05475	ENOG502SAX4	S	positive regulation of isotype switching to IgA isotypes	Function unknown	PF00229	TNF	TNF(Tumour Necrosis Factor) family	IPR021184,IPR006052,IPR008983	Conserved_site|Domain|Homologous_superfamily	Tumour necrosis factor, conserved site|Tumour necrosis factor domain|Tumour necrosis factor-like domain superfamily	WP2432	Spinal cord injury	R-MMU-450520,R-MMU-5669034	HuR (ELAVL1) binds and stabilizes mRNA|TNFs bind their physiological receptors
P11103	Parp1	Poly [ADP-ribose] polymerase 1 OS=Mus musculus OX=10090 GN=Parp1 PE=1 SV=3	18	15	23	15	1013	113	8.95	66.17	19.9502	20.6429	-0.692707	0.618692	Down	0.0182021	0.121847	20.0101	19.9367	19.9037	20.5751	20.3761	20.9774	Poly [ADP-ribose] polymerase 1	11545	Parp1	GO:0006915,GO:1990966,GO:0006284,GO:0048148,GO:1904646,GO:0006974,GO:0032869,GO:0034599,GO:0071451,GO:0071560,GO:0034644,GO:0046697,GO:0030592,GO:0006259,GO:0006281,GO:0006302,GO:0045087,GO:0032042,GO:0043504,GO:0007005,GO:2001170,GO:0045824,GO:0032700,GO:1904357,GO:0000122,GO:0010613,GO:1905168,GO:0033148,GO:0051901,GO:1904762,GO:0060545,GO:1901216,GO:1900182,GO:1903518,GO:0060391,GO:0045944,GO:…	apoptotic process|ATP generation from poly-ADP-D-ribose|base-excision repair|behavioral response to cocaine|cellular response to amyloid-beta|cellular response to DNA damage stimulus|cellular response to insulin stimulus|cellular response to oxidative stress|cellular response to superoxide|cellular response to transforming growth factor beta stimulus|cellular response to UV|decidualization|DNA AD…	mmu03410,mmu04064,mmu04210,mmu04217,mmu05415	Base excision repair|NF-kappa B signaling pathway|Apoptosis|Necroptosis|Diabetic cardiomyopathy	K24070	KOG1037	H	NAD+ ADP-ribosyltransferase activity	Coenzyme transport and metabolism	PF00533,PF08063,PF00644,PF02877,PF05406,PF00645	BRCT|PADR1|PARP|PARP_reg|WGR|zf-PARP	BRCA1 C Terminus (BRCT) domain|PADR1 (NUC008) domain|Poly(ADP-ribose) polymerase catalytic domain|Poly(ADP-ribose) polymerase, regulatory domain|WGR domain|Poly(ADP-ribose) polymerase and DNA-Ligase Zn-finger region	IPR001357,IPR036420,IPR012982,IPR038650,IPR008288,IPR012317,IPR004102,IPR036616,IPR036930,IPR008893,IPR001510,IPR036957	Domain|Homologous_superfamily|Domain|Homologous_superfamily|Family|Domain|Domain|Homologous_superfamily|Homologous_superfamily|Domain|Domain|Homologous_superfamily	BRCT domain|BRCT domain superfamily|PADR1 domain|PADR1 domain superfamily|Poly [ADP-ribose] polymerase|Poly(ADP-ribose) polymerase, catalytic domain|Poly(ADP-ribose) polymerase, regulatory domain|Poly(ADP-ribose) polymerase, regulatory domain superfamily|WGR domain superfamily|WGR domain|Zinc finger, PARP-type|Zinc finger, PARP-type superfamily	WP1763,WP571	Mechanisms associated with pluripotency|FAS pathway and stress induction of HSP regulation	R-MMU-110362,R-MMU-2173795,R-MMU-3108214,R-MMU-5685939,R-MMU-5696394,R-MMU-5696395,R-MMU-5696400	POLB-Dependent Long Patch Base Excision Repair|Downregulation of SMAD2/3:SMAD4 transcriptional activity|SUMOylation of DNA damage response and repair proteins|HDR through MMEJ (alt-NHEJ)|DNA Damage Recognition in GG-NER|Formation of Incision Complex in GG-NER|Dual Incision in GG-NER
Q60749	Khdrbs1	KH domain-containing, RNA-binding, signal transduction-associated protein 1 OS=Mus musculus OX=10090 GN=Khdrbs1 PE=1 SV=2	8	3	5	3	443	48.3	8.72	13.15	17.3199	18.0045	-0.68457	0.622191	Down	0.0331563	0.157036	17.4619	17.1139	17.3839	18.0235	17.6719	18.3181	KH domain-containing, RNA-binding, signal transduction-associated protein 1	20218	Khdrbs1	GO:0007049,GO:0007166,GO:0006397,GO:0000122,GO:0046833,GO:0045948,GO:0000381,GO:0048024,GO:0046831,GO:0007283,GO:0050852,GO:0005737,GO:0070618,GO:0016020,GO:0005654,GO:0005634,GO:0032991,GO:0042802,GO:0003729,GO:0008143,GO:0008266,GO:0019904,GO:1990782,GO:0044877,GO:0003723,GO:0042169,GO:0017124,GO:0035591	cell cycle|cell surface receptor signaling pathway|mRNA processing|negative regulation of transcription by RNA polymerase II|positive regulation of RNA export from nucleus|positive regulation of translational initiation|regulation of alternative mRNA splicing, via spliceosome|regulation of mRNA splicing, via spliceosome|regulation of RNA export from nucleus|spermatogenesis|T cell receptor signali…				KOG1588	A	RNA binding	RNA processing and modification	PF00013,PF16274,PF16568	KH_1|Qua1|Sam68-YY	KH domain|Qua1 domain|Tyrosine-rich domain of Sam68	IPR045071,IPR004087,IPR004088,IPR036612,IPR032571,IPR032335	Family|Domain|Domain|Homologous_superfamily|Domain|Domain	KH domain-containing BBP-like|K Homology domain|K Homology domain, type 1|K Homology domain, type 1 superfamily|KHDRBS, Qua1 domain|Sam68, tyrosine-rich domain			R-MMU-8849468	PTK6 Regulates Proteins Involved in RNA Processing
Q9R0B9	Plod2	Procollagen-lysine,2-oxoglutarate 5-dioxygenase 2 OS=Mus musculus OX=10090 GN=Plod2 PE=1 SV=2	25	19	54	19	737	84.4	6.89	138.56	21.4539	22.1359	-0.682003	0.623299	Down	0.00492081	0.0653818	21.6104	21.2554	21.4959	22.234	22.0229	22.1507	Procollagen-lysine,2-oxoglutarate 5-dioxygenase 2	26432	Plod2	GO:0046947,GO:0017185,GO:0005783,GO:0030867,GO:0005506,GO:0031418,GO:0008475	hydroxylysine biosynthetic process|peptidyl-lysine hydroxylation|endoplasmic reticulum|rough endoplasmic reticulum membrane|iron ion binding|L-ascorbic acid binding|procollagen-lysine 5-dioxygenase activity	mmu00310	Lysine degradation	K13645	KOG1971	M	procollagen-lysine 5-dioxygenase activity	Cell wall/membrane/envelope biogenesis	PF03171	2OG-FeII_Oxy	2OG-Fe(II) oxygenase superfamily	IPR044861,IPR029044,IPR005123,IPR006620,IPR001006	Domain|Homologous_superfamily|Domain|Domain|Conserved_site	Isopenicillin N synthase-like, Fe(2+) 2OG dioxygenase domain|Nucleotide-diphospho-sugar transferases|Oxoglutarate/iron-dependent dioxygenase|Prolyl 4-hydroxylase, alpha subunit|Procollagen-lysine 5-dioxygenase, conserved site			R-MMU-1650814	Collagen biosynthesis and modifying enzymes
Q8VIJ6	Sfpq	Splicing factor, proline- and glutamine-rich OS=Mus musculus OX=10090 GN=Sfpq PE=1 SV=1	23	15	26	14	699	75.4	9.44	65.44	20.4534	21.1326	-0.679203	0.62451	Down	0.0390987	0.167252	20.7474	20.2836	20.3292	21.1508	20.8303	21.4167	Splicing factor, proline- and glutamine-rich	71514	Sfpq	GO:0002218,GO:0000380,GO:0006974,GO:0051276,GO:0098963,GO:0000724,GO:0070932,GO:0045087,GO:0042754,GO:0045892,GO:0000122,GO:1902177,GO:0045876,GO:0045944,GO:0051726,GO:0042752,GO:0006355,GO:0048511,GO:0000785,GO:0032839,GO:0016363,GO:0016607,GO:0005654,GO:0005634,GO:0042382,GO:0090575,GO:0003682,GO:0003677,GO:0042826,GO:0042803,GO:0003723,GO:0000976	activation of innate immune response|alternative mRNA splicing, via spliceosome|cellular response to DNA damage stimulus|chromosome organization|dendritic transport of messenger ribonucleoprotein complex|double-strand break repair via homologous recombination|histone H3 deacetylation|innate immune response|negative regulation of circadian rhythm|negative regulation of DNA-templated transcription|…				KOG0115	K	E-box binding	Transcription	PF08075,PF00076	NOPS|RRM_1	NOPS (NUC059) domain|RNA recognition motif. (a.k.a. RRM, RBD, or RNP domain)	IPR012975,IPR012677,IPR034526,IPR034525,IPR035979,IPR000504	Domain|Homologous_superfamily|Domain|Domain|Homologous_superfamily|Domain	NOPS|Nucleotide-binding alpha-beta plait domain superfamily|PSF, NOPS domain|PSF, RNA recognition motif 1|RNA-binding domain superfamily|RNA recognition motif domain	WP310	mRNA processing	R-MMU-8849468	PTK6 Regulates Proteins Involved in RNA Processing
P84104	Srsf3	Serine/arginine-rich splicing factor 3 OS=Mus musculus OX=10090 GN=Srsf3 PE=1 SV=1	13	2	2	2	164	19.3	11.65	2.78	16.2223	16.8981	-0.675737	0.626012	Down	0.0225464	0.135809	16.4396	15.9224	16.305	17.0204	16.6891	16.9847	Serine/arginine-rich splicing factor 3	20383	Srsf3	GO:1990830,GO:0008286,GO:0006406,GO:0000398,GO:0031053,GO:0048024,GO:0008380,GO:0005737,GO:0016607,GO:0005634,GO:0043274,GO:0070878,GO:0003723,GO:1990825	cellular response to leukemia inhibitory factor|insulin receptor signaling pathway|mRNA export from nucleus|mRNA splicing, via spliceosome|primary miRNA processing|regulation of mRNA splicing, via spliceosome|RNA splicing|cytoplasm|nuclear speck|nucleus|phospholipase binding|primary miRNA binding|RNA binding|sequence-specific mRNA binding	mmu03040,mmu05168,mmu05014	Spliceosome|Herpes simplex virus 1 infection|Amyotrophic lateral sclerosis	K12892	KOG0107	V	RNA splicing	Defense mechanisms	PF00076	RRM_1	RNA recognition motif. (a.k.a. RRM, RBD, or RNP domain)	IPR012677,IPR035979,IPR000504	Homologous_superfamily|Homologous_superfamily|Domain	Nucleotide-binding alpha-beta plait domain superfamily|RNA-binding domain superfamily|RNA recognition motif domain	WP310	mRNA processing	R-MMU-159236,R-MMU-72163,R-MMU-72187,R-MMU-73856	Transport of Mature mRNA derived from an Intron-Containing Transcript|mRNA Splicing - Major Pathway|mRNA 3'-end processing|RNA Polymerase II Transcription Termination
Q9Z1F9	Uba2	SUMO-activating enzyme subunit 2 OS=Mus musculus OX=10090 GN=Uba2 PE=1 SV=1	13	11	15	11	638	70.5	5.24	28.67	19.7348	20.4093	-0.674587	0.626512	Down	0.024607	0.139438	20.0546	19.503	19.6467	20.5207	20.2142	20.4931	SUMO-activating enzyme subunit 2	50995	Uba2	GO:0033235,GO:0032446,GO:0016925,GO:0005737,GO:0005654,GO:0031510,GO:0005524,GO:0000287,GO:0046982,GO:0044388,GO:0019948,GO:0032183,GO:0016740,GO:0044390	positive regulation of protein sumoylation|protein modification by small protein conjugation|protein sumoylation|cytoplasm|nucleoplasm|SUMO activating enzyme complex|ATP binding|magnesium ion binding|protein heterodimerization activity|small protein activating enzyme binding|SUMO activating enzyme activity|SUMO binding|transferase activity|ubiquitin-like protein conjugating enzyme binding	mmu04120	Ubiquitin mediated proteolysis	K10685	KOG2013	H	SUMO activating enzyme activity	Coenzyme transport and metabolism	PF00899,PF14732,PF16195	ThiF|UAE_UbL|UBA2_C	ThiF family|Ubiquitin/SUMO-activating enzyme ubiquitin-like domain|SUMO-activating enzyme subunit 2 C-terminus	IPR045886,IPR000594,IPR028077,IPR042449,IPR023318,IPR030661,IPR032426,IPR035985,IPR018074,IPR033127	Family|Domain|Domain|Homologous_superfamily|Homologous_superfamily|Family|Domain|Homologous_superfamily|Conserved_site|Active_site	ThiF/MoeB/HesA family|THIF-type NAD/FAD binding fold|Ubiquitin/SUMO-activating enzyme ubiquitin-like domain|Ubiquitin-activating enzyme E1, inactive adenylation domain, subdomain 1|Ubiquitin activating enzyme, alpha domain superfamily|SUMO-activating enzyme subunit Uba2|SUMO-activating enzyme subunit 2, C-terminal domain|Ubiquitin-activating enzyme|Ubiquitin-activating enzyme E1, conserved site|U…			R-MMU-3065676,R-MMU-3065678	SUMO is conjugated to E1 (UBA2:SAE1)|SUMO is transferred from E1 to E2 (UBE2I, UBC9)
P08905	Lyz2	Lysozyme C-2 OS=Mus musculus OX=10090 GN=Lyz2 PE=1 SV=2	26	4	11	4	148	16.7	8.81	34.56	20.0298	20.7025	-0.672677	0.627342	Down	0.00108349	0.0363523	20.1407	19.8903	20.0584	20.7443	20.6429	20.7201	Lysozyme C-2	17105	Lyz2	GO:0019835,GO:0042742,GO:0050829,GO:0050830,GO:0031640,GO:0008152,GO:0005737,GO:0005788,GO:0005615,GO:0000137,GO:0005795,GO:0005902,GO:0048237,GO:0030141,GO:0030140,GO:0016798,GO:0042802,GO:0003796	cytolysis|defense response to bacterium|defense response to Gram-negative bacterium|defense response to Gram-positive bacterium|killing of cells of another organism|metabolic process|cytoplasm|endoplasmic reticulum lumen|extracellular space|Golgi cis cisterna|Golgi stack|microvillus|rough endoplasmic reticulum lumen|secretory granule|trans-Golgi network transport vesicle|hydrolase activity, actin…	mmu04970	Salivary secretion	K13915	ENOG502S1S1	G	lysozyme activity	Carbohydrate transport and metabolism	PF00062	Lys	C-type lysozyme/alpha-lactalbumin family	IPR001916,IPR019799,IPR000974,IPR023346	Family|Domain|Family|Homologous_superfamily	Glycoside hydrolase, family 22|Glycoside hydrolase family 22 domain|Glycoside hydrolase, family 22, lysozyme|Lysozyme-like domain superfamily	WP2271	Macrophage markers	R-MMU-6798695,R-MMU-6803157	Neutrophil degranulation|Antimicrobial peptides
Q9CYA6	Zcchc8	Zinc finger CCHC domain-containing protein 8 OS=Mus musculus OX=10090 GN=Zcchc8 PE=1 SV=3	1	1	1	1	709	78	4.73	1.88	15.2119	15.882	-0.670153	0.62844	Down	0.047353	0.182361	15.3785	14.9339	15.3233	15.8492	15.5688	16.2282	Zinc finger CCHC domain-containing protein 8	70650	Zcchc8	GO:0006397,GO:0034470,GO:0008380,GO:0071013,GO:0016604,GO:0005654,GO:0005634,GO:0031499,GO:0003723,GO:0008270	mRNA processing|ncRNA processing|RNA splicing|catalytic step 2 spliceosome|nuclear body|nucleoplasm|nucleus|TRAMP complex|RNA binding|zinc ion binding				KOG2673	A	zinc ion binding	RNA processing and modification	PF04046,PF00098	PSP|zf-CCHC	PSP|Zinc knuckle	IPR006568,IPR001878	Domain|Domain	PSP, proline-rich|Zinc finger, CCHC-type
Q8BHG1	Nrdc	Nardilysin OS=Mus musculus OX=10090 GN=Nrdc PE=1 SV=1	7	8	10	8	1161	132.8	4.87	20.04	17.7569	18.4252	-0.66826	0.629265	Down	0.0442749	0.179127	18.0574	17.6691	17.5441	18.4868	18.1025	18.6862	Nardilysin	230598	Nrdc	GO:0120163,GO:0050772,GO:0051044,GO:0031643,GO:0006508,GO:0052548,GO:0030425,GO:0005739,GO:0046872,GO:0004222,GO:0008233	negative regulation of cold-induced thermogenesis|positive regulation of axonogenesis|positive regulation of membrane protein ectodomain proteolysis|positive regulation of myelination|proteolysis|regulation of endopeptidase activity|dendrite|mitochondrion|metal ion binding|metalloendopeptidase activity|peptidase activity				KOG0959	O	metalloendopeptidase activity	Posttranslational modification, protein turnover, chaperones	PF00675,PF05193,PF16187	Peptidase_M16|Peptidase_M16_C|Peptidase_M16_M	Insulinase (Peptidase family M16)|Peptidase M16 inactive domain|Middle or third domain of peptidase_M16	IPR011249,IPR011765,IPR001431,IPR007863,IPR032632	Homologous_superfamily|Domain|Binding_site|Domain|Domain	Metalloenzyme, LuxS/M16 peptidase-like|Peptidase M16, N-terminal|Peptidase M16, zinc-binding site|Peptidase M16, C-terminal|Peptidase M16, middle/third domain
Q80XC2	Trmt61a	tRNA (adenine(58)-N(1))-methyltransferase catalytic subunit TRMT61A OS=Mus musculus OX=10090 GN=Trmt61a PE=1 SV=1	2	1	2	1	290	31.6	6.79	4.87	17.1689	17.8278	-0.658893	0.633364	Down	0.036199	0.161467	17.4902	17.044	16.9724	17.7768	17.6192	18.0874	tRNA (adenine(58)-N(1))-methyltransferase catalytic subunit TRMT61A	328162	Trmt61a	GO:0080009,GO:0030488,GO:0005634,GO:0031515,GO:0061953,GO:0016429	mRNA methylation|tRNA methylation|nucleus|tRNA (m1A) methyltransferase complex|mRNA (adenine-N1-)-methyltransferase activity|tRNA (adenine-N1-)-methyltransferase activity				KOG2915	J	tRNA (adenine-N1-)-methyltransferase activity	Translation, ribosomal structure and biogenesis	PF08704	GCD14	tRNA methyltransferase complex GCD14 subunit	IPR029063,IPR014816	Homologous_superfamily|Family	S-adenosyl-L-methionine-dependent methyltransferase superfamily|tRNA (1-methyladenosine) methyltransferase catalytic subunit Gcd14
Q61656	Ddx5	Probable ATP-dependent RNA helicase DDX5 OS=Mus musculus OX=10090 GN=Ddx5 PE=1 SV=2	29	20	30	13	614	69.2	8.92	61.49	19.7723	20.43	-0.657727	0.633876	Down	0.00789518	0.0830164	19.8064	19.7708	19.7397	20.4608	20.1873	20.6419	Probable ATP-dependent RNA helicase DDX5	13207	Ddx5	GO:0000380,GO:0030521,GO:0030509,GO:0007623,GO:0001837,GO:0030520,GO:0072332,GO:0061614,GO:0009299,GO:0045445,GO:0000122,GO:0000956,GO:0043517,GO:0045893,GO:1903800,GO:0006606,GO:0000381,GO:0060765,GO:0045667,GO:2001014,GO:0006357,GO:0045069,GO:0071013,GO:0005737,GO:0016607,GO:0005730,GO:0005654,GO:0005634,GO:1990904,GO:0005524,GO:0016887,GO:0048306,GO:0005516,GO:0019899,GO:0035500,GO:0003730,GO:…	alternative mRNA splicing, via spliceosome|androgen receptor signaling pathway|BMP signaling pathway|circadian rhythm|epithelial to mesenchymal transition|intracellular estrogen receptor signaling pathway|intrinsic apoptotic signaling pathway by p53 class mediator|miRNA transcription|mRNA transcription|myoblast differentiation|negative regulation of transcription by RNA polymerase II|nuclear-tran…	mmu03040,mmu05202,mmu05205	Spliceosome|Transcriptional misregulation in cancer|Proteoglycans in cancer	K12823	KOG0331	L	helicase activity	Replication, recombination and repair	PF00270,PF00271,PF08061	DEAD|Helicase_C|P68HR	DEAD/DEAH box helicase|Helicase conserved C-terminal domain|P68HR (NUC004) repeat	IPR011545,IPR014001,IPR001650,IPR027417,IPR012587,IPR000629,IPR014014	Domain|Domain|Domain|Homologous_superfamily|Repeat|Conserved_site|Domain	DEAD/DEAH box helicase domain|Helicase superfamily 1/2, ATP-binding domain|Helicase, C-terminal|P-loop containing nucleoside triphosphate hydrolase|RNA helicase p68 repeat|ATP-dependent RNA helicase DEAD-box, conserved site|RNA helicase, DEAD-box type, Q motif	WP310	mRNA processing	R-MMU-3899300,R-MMU-72163,R-MMU-9018519	SUMOylation of transcription cofactors|mRNA Splicing - Major Pathway|Estrogen-dependent gene expression
P49935	Ctsh	Pro-cathepsin H OS=Mus musculus OX=10090 GN=Ctsh PE=1 SV=2	25	8	23	8	333	37.1	8.4	44.42	20.2876	20.9433	-0.6557	0.634767	Down	0.0045299	0.0622917	20.1539	20.2658	20.443	20.9894	21.0473	20.7931	Pro-cathepsin H	13036	Ctsh	GO:0010815,GO:0097067,GO:0060448,GO:0070371,GO:0002764,GO:0033619,GO:0001656,GO:0043066,GO:0010813,GO:0045766,GO:2001235,GO:0030335,GO:0008284,GO:0010634,GO:0010628,GO:0010952,GO:0031648,GO:0006508,GO:0051603,GO:0032526,GO:0043129,GO:0001913,GO:0031638,GO:0001669,GO:0097208,GO:0005930,GO:0036464,GO:0005829,GO:0005615,GO:0043231,GO:0005764,GO:0001520,GO:0004177,GO:0008656,GO:0004197,GO:0008234,GO:…	bradykinin catabolic process|cellular response to thyroid hormone stimulus|dichotomous subdivision of terminal units involved in lung branching|ERK1 and ERK2 cascade|immune response-regulating signaling pathway|membrane protein proteolysis|metanephros development|negative regulation of apoptotic process|neuropeptide catabolic process|positive regulation of angiogenesis|positive regulation of apop…	mmu04142,mmu04210	Lysosome|Apoptosis	K01366	KOG1543	O	cysteine-type peptidase activity	Posttranslational modification, protein turnover, chaperones	PF08246,PF00112	Inhibitor_I29|Peptidase_C1	Cathepsin propeptide inhibitor domain (I29)|Papain family cysteine protease	IPR038765,IPR025661,IPR000169,IPR025660,IPR000668,IPR039417,IPR013201	Homologous_superfamily|Active_site|Active_site|Active_site|Domain|Domain|Domain	Papain-like cysteine peptidase superfamily|Cysteine peptidase, asparagine active site|Cysteine peptidase, cysteine active site|Cysteine peptidase, histidine active site|Peptidase C1A, papain C-terminal|Papain-like cysteine endopeptidase|Cathepsin propeptide inhibitor domain (I29)			R-MMU-2132295,R-MMU-5683826,R-MMU-6798695	MHC class II antigen presentation|Surfactant metabolism|Neutrophil degranulation
Q32NY4	Cnnm3	Metal transporter CNNM3 OS=Mus musculus OX=10090 GN=Cnnm3 PE=1 SV=2	1	1	1	1	713	76.2	5.58	2.31	15.2789	15.9325	-0.65363	0.635679	Down	0.0302467	0.150454	15.5014	15.0119	15.3233	16.0179	15.6626	16.117	Metal transporter CNNM3	94218	Cnnm3	GO:0006811,GO:0010960,GO:0043231,GO:0005886,GO:0022857	ion transport|magnesium ion homeostasis|intracellular membrane-bounded organelle|plasma membrane|transmembrane transporter activity				KOG2118	E	magnesium ion homeostasis	Amino acid transport and metabolism	PF00571,PF01595	CBS|CNNM	CBS domain|Cyclin M transmembrane N-terminal domain	IPR045095,IPR000644,IPR046342,IPR002550,IPR044751	Family|Domain|Homologous_superfamily|Domain|Domain	Ancient conserved domain protein family|CBS domain|CBS domain superfamily|CNNM, transmembrane domain|Ion transporter-like, CBS domain
Q8CEC6	Ppwd1	Peptidylprolyl isomerase domain and WD repeat-containing protein 1 OS=Mus musculus OX=10090 GN=Ppwd1 PE=1 SV=2	15	10	14	10	646	73.3	7.15	15.23	18.0948	18.7468	-0.652017	0.63639	Down	0.0129401	0.106661	18.2794	17.9678	18.0371	18.7118	18.5588	18.9698	Peptidylprolyl isomerase domain and WD repeat-containing protein 1	238831	Ppwd1	GO:0006397,GO:0000413,GO:0008380,GO:0071013,GO:0016604,GO:0016018,GO:0003755	mRNA processing|protein peptidyl-prolyl isomerization|RNA splicing|catalytic step 2 spliceosome|nuclear body|cyclosporin A binding|peptidyl-prolyl cis-trans isomerase activity				KOG0882	O	peptidyl-prolyl cis-trans isomerase activity	Posttranslational modification, protein turnover, chaperones	PF00160,PF00400	Pro_isomerase|WD40	Cyclophilin type peptidyl-prolyl cis-trans isomerase/CLD|WD domain, G-beta repeat	IPR029000,IPR002130,IPR044666,IPR015943,IPR001680,IPR036322	Homologous_superfamily|Domain|Family|Homologous_superfamily|Repeat|Homologous_superfamily	Cyclophilin-like domain superfamily|Cyclophilin-type peptidyl-prolyl cis-trans isomerase domain|Cyclophilin-type peptidyl-prolyl cis-trans isomerase, cyclophilin A-like|WD40/YVTN repeat-like-containing domain superfamily|WD40 repeat|WD40-repeat-containing domain superfamily			R-MMU-72163	mRNA Splicing - Major Pathway
Q6ZQ88	Kdm1a	Lysine-specific histone demethylase 1A OS=Mus musculus OX=10090 GN=Kdm1a PE=1 SV=2	8	7	7	7	853	92.8	6.52	8.71	17.5501	18.2002	-0.650117	0.637229	Down	0.0248802	0.139438	17.6453	17.5264	17.4786	18.283	17.8573	18.4604	Lysine-specific histone demethylase 1A	99982	Kdm1a	GO:0030154,GO:0071480,GO:0034644,GO:0006325,GO:0030851,GO:0046098,GO:0034720,GO:0033169,GO:0055001,GO:0043518,GO:0043433,GO:0045892,GO:0051572,GO:0051573,GO:1902166,GO:0050768,GO:0032091,GO:0000122,GO:1990138,GO:0021983,GO:0045793,GO:0035563,GO:0120162,GO:0051091,GO:0045648,GO:0033184,GO:0045654,GO:2000179,GO:0002052,GO:0010976,GO:2000648,GO:0045944,GO:0006482,GO:0090308,GO:0010569,GO:0050767,GO:…	cell differentiation|cellular response to gamma radiation|cellular response to UV|chromatin organization|granulocyte differentiation|guanine metabolic process|histone H3-K4 demethylation|histone H3-K9 demethylation|muscle cell development|negative regulation of DNA damage response, signal transduction by p53 class mediator|negative regulation of DNA-binding transcription factor activity|negative …	mmu04714	Thermogenesis	K11450	KOG0029	E	oxidoreductase activity	Amino acid transport and metabolism	PF01593,PF04433	Amino_oxidase|SWIRM	Flavin containing amine oxidoreductase|SWIRM domain	IPR002937,IPR036188,IPR017366,IPR009057,IPR007526,IPR036388	Domain|Homologous_superfamily|Family|Homologous_superfamily|Domain|Homologous_superfamily	Amine oxidase|FAD/NAD(P)-binding domain superfamily|Lysine-specific histone demethylase|Homeobox-like domain superfamily|SWIRM domain|Winged helix-like DNA-binding domain superfamily	WP1763	Mechanisms associated with pluripotency	R-MMU-3214815,R-MMU-3214842,R-MMU-9018519,R-MMU-983231	HDACs deacetylate histones|HDMs demethylate histones|Estrogen-dependent gene expression|Factors involved in megakaryocyte development and platelet production
Q9QZQ8	Macroh2a1	Core histone macro-H2A.1 OS=Mus musculus OX=10090 GN=Macroh2a1 PE=1 SV=4	8	3	3	3	369	39.3	9.83	8.74	17.2353	17.8794	-0.644097	0.639893	Down	0.0167674	0.119288	17.3201	17.1489	17.237	17.9478	17.583	18.1075	Core histone macro-H2A.1	26914	Macroh2a1	GO:0007549,GO:0040029,GO:0071169,GO:1902750,GO:0045814,GO:0061086,GO:0051572,GO:1904815,GO:0071901,GO:1902883,GO:0000122,GO:1901837,GO:0006334,GO:1903226,GO:0045618,GO:0034184,GO:1902884,GO:0019216,GO:1902688,GO:1902882,GO:0045815,GO:0001740,GO:0005813,GO:0000785,GO:0000793,GO:0000228,GO:0005730,GO:0005654,GO:0000786,GO:0005634,GO:0005721,GO:0072570,GO:0160002,GO:0003682,GO:0031490,GO:0003677,GO:…	dosage compensation|epigenetic regulation of gene expression|establishment of protein localization to chromatin|negative regulation of cell cycle G2/M phase transition|negative regulation of gene expression, epigenetic|negative regulation of histone H3-K27 methylation|negative regulation of histone H3-K4 methylation|negative regulation of protein localization to chromosome, telomeric region|negat…	mmu04217,mmu04613,mmu05322,mmu05034	Necroptosis|Neutrophil extracellular trap formation|Systemic lupus erythematosus|Alcoholism	K11251	KOG1756	B	Histone H2A	Chromatin structure and dynamics	PF00125,PF16211,PF01661	Histone|Histone_H2A_C|Macro	Core histone H2A/H2B/H3/H4|C-terminus of histone H2A|Macro domain	IPR021171,IPR009072,IPR002119,IPR007125,IPR032454,IPR002589,IPR043472,IPR035796	Family|Homologous_superfamily|Family|Domain|Domain|Domain|Homologous_superfamily|Domain	Core histone macro-H2A|Histone-fold|Histone H2A|Histone H2A/H2B/H3|Histone H2A, C-terminal domain|Macro domain|Macro domain-like|Core histone macro-H2A, macro domain
Q9DCE5	Pak1ip1	p21-activated protein kinase-interacting protein 1 OS=Mus musculus OX=10090 GN=Pak1ip1 PE=1 SV=2	22	8	10	8	382	42.1	8.47	28.19	19.0779	19.7208	-0.642943	0.640405	Down	0.0242297	0.137709	19.3807	18.8153	19.0377	19.7277	19.5819	19.853	p21-activated protein kinase-interacting protein 1	68083	Pak1ip1	GO:0008283,GO:0009968,GO:1901796,GO:0042273,GO:0060021,GO:0005730	cell population proliferation|negative regulation of signal transduction|regulation of signal transduction by p53 class mediator|ribosomal large subunit biogenesis|roof of mouth development|nucleolus				KOG0294	O	ribosomal large subunit biogenesis	Posttranslational modification, protein turnover, chaperones	PF00400	WD40	WD domain, G-beta repeat	IPR020472,IPR015943,IPR001680,IPR019775,IPR036322	Repeat|Homologous_superfamily|Repeat|Conserved_site|Homologous_superfamily	G-protein beta WD-40 repeat|WD40/YVTN repeat-like-containing domain superfamily|WD40 repeat|WD40 repeat, conserved site|WD40-repeat-containing domain superfamily
P25785	Timp2	Metalloproteinase inhibitor 2 OS=Mus musculus OX=10090 GN=Timp2 PE=1 SV=2	27	8	15	8	220	24.3	7.49	41.82	20.2344	20.8766	-0.64222	0.640726	Down	0.0105052	0.0944793	20.1093	20.315	20.2789	20.8474	21.1089	20.6736	Metalloproteinase inhibitor 2	21858	Timp2	GO:0071310,GO:0008285,GO:0010951,GO:0051045,GO:1905049,GO:0045930,GO:0045861,GO:0046580,GO:0045762,GO:0043410,GO:0045666,GO:0043408,GO:0045664,GO:0032487,GO:0034097,GO:0009725,GO:0010033,GO:0005604,GO:0009986,GO:0031012,GO:0005615,GO:0030426,GO:0043005,GO:0043025,GO:0008047,GO:0005178,GO:0008191,GO:0140678,GO:0030414,GO:0002020,GO:0008270	cellular response to organic substance|negative regulation of cell population proliferation|negative regulation of endopeptidase activity|negative regulation of membrane protein ectodomain proteolysis|negative regulation of metallopeptidase activity|negative regulation of mitotic cell cycle|negative regulation of proteolysis|negative regulation of Ras protein signal transduction|positive regulati…				KOG4745	O	metalloendopeptidase inhibitor activity	Posttranslational modification, protein turnover, chaperones	PF00965	TIMP	Tissue inhibitor of metalloproteinase	IPR001134,IPR001820,IPR008993,IPR027465,IPR030490	Domain|Family|Homologous_superfamily|Homologous_superfamily|Conserved_site	Netrin domain|Protease inhibitor I35 (TIMP)|Tissue inhibitor of metalloproteinases-like, OB-fold|Proteinase inhibitor I35b (TIMP), C-terminal|Tissue inhibitor of metalloproteinase, conserved site	WP441	Matrix metalloproteinases	R-MMU-1592389,R-MMU-6798695	Activation of Matrix Metalloproteinases|Neutrophil degranulation
Q9EPK7	Xpo7	Exportin-7 OS=Mus musculus OX=10090 GN=Xpo7 PE=1 SV=3	2	2	2	2	1087	123.7	6.38	2.47	14.0615	14.7022	-0.64072	0.641393	Down	0.0248449	0.139438	13.8679	14.0227	14.2939	14.8933	14.4438	14.7696	Exportin-7	65246	Xpo7	GO:0006913,GO:0006611,GO:0005737,GO:0005643,GO:0005634,GO:0005049,GO:0031267	nucleocytoplasmic transport|protein export from nucleus|cytoplasm|nuclear pore|nucleus|nuclear export signal receptor activity|small GTPase binding	mmu03013	Nucleocytoplasmic transport	K18460	KOG1410	L	nuclear export signal receptor activity	Replication, recombination and repair	PF03810	IBN_N	Importin-beta N-terminal domain	IPR011989,IPR016024,IPR001494,IPR044189	Homologous_superfamily|Homologous_superfamily|Domain|Family	Armadillo-like helical|Armadillo-type fold|Importin-beta, N-terminal domain|Exportin 4/7-like
Q9CWY8	Rnaseh2a	Ribonuclease H2 subunit A OS=Mus musculus OX=10090 GN=Rnaseh2a PE=1 SV=2	25	7	10	7	301	33.5	4.98	26.17	18.071	18.7118	-0.640717	0.641394	Down	0.00797595	0.0830164	18.2341	17.9079	18.0712	18.6637	18.5851	18.8865	Ribonuclease H2 subunit A	69724	Rnaseh2a	GO:0043137,GO:0006298,GO:0006401,GO:0005829,GO:0005654,GO:0032299,GO:0046872,GO:0003723,GO:0004523	DNA replication, removal of RNA primer|mismatch repair|RNA catabolic process|cytosol|nucleoplasm|ribonuclease H2 complex|metal ion binding|RNA binding|RNA-DNA hybrid ribonuclease activity	mmu03030	DNA replication	K10743	KOG2299	L	RNA-DNA hybrid ribonuclease activity	Replication, recombination and repair	PF01351	RNase_HII	Ribonuclease HII	IPR004649,IPR001352,IPR024567,IPR023160,IPR012337,IPR036397	Family|Family|Domain|Homologous_superfamily|Homologous_superfamily|Homologous_superfamily	Ribonuclease H2, subunit A|Ribonuclease HII/HIII|Ribonuclease HII/HIII domain|Ribonuclease HII, helix-loop-helix cap domain superfamily|Ribonuclease H-like superfamily|Ribonuclease H superfamily	WP310	mRNA processing
P24860	Ccnb1	G2/mitotic-specific cyclin-B1 OS=Mus musculus OX=10090 GN=Ccnb1 PE=1 SV=3	3	1	1	1	430	48	7.43	2.32	15.2017	15.8414	-0.639627	0.641879	Down	0.0176447	0.121383	15.2479	15.0859	15.2714	15.9953	15.5342	15.9946	G2/mitotic-specific cyclin-B1	268697	Ccnb1	GO:0051301,GO:0001701,GO:0044772,GO:0007080,GO:0007052,GO:0010629,GO:0001933,GO:0001556,GO:0051987,GO:0060045,GO:0045787,GO:0048146,GO:0010971,GO:1905448,GO:0045931,GO:0031442,GO:0045860,GO:0006468,GO:0065003,GO:0060623,GO:0000079,GO:0090266,GO:0005813,GO:0097125,GO:0000307,GO:0005737,GO:0005829,GO:0016020,GO:0005759,GO:0005634,GO:0000940,GO:0000922,GO:0061575,GO:0016538,GO:0060090,GO:0005113,GO:…	cell division|in utero embryonic development|mitotic cell cycle phase transition|mitotic metaphase plate congression|mitotic spindle organization|negative regulation of gene expression|negative regulation of protein phosphorylation|oocyte maturation|positive regulation of attachment of spindle microtubules to kinetochore|positive regulation of cardiac muscle cell proliferation|positive regulation…	mmu04068,mmu04110,mmu04114,mmu04115,mmu04218,mmu04914,mmu05170	FoxO signaling pathway|Cell cycle|Oocyte meiosis|p53 signaling pathway|Cellular senescence|Progesterone-mediated oocyte maturation|Human immunodeficiency virus 1 infection	K05868	KOG0653	D	cell division	Cell cycle control, cell division, chromosome partitioning	PF02984,PF00134	Cyclin_C|Cyclin_N	Cyclin, C-terminal domain|Cyclin, N-terminal domain	IPR039361,IPR013763,IPR036915,IPR004367,IPR006671	Family|Domain|Homologous_superfamily|Domain|Domain	Cyclin|Cyclin-like|Cyclin-like superfamily|Cyclin, C-terminal domain|Cyclin, N-terminal	WP116	Hedgehog signaling pathway	R-MMU-174048,R-MMU-176408,R-MMU-176412,R-MMU-176417,R-MMU-2299718,R-MMU-2500257,R-MMU-2565942,R-MMU-2980767,R-MMU-2995383,R-MMU-3301854,R-MMU-4419969,R-MMU-6804114,R-MMU-68875,R-MMU-69273,R-MMU-69478,R-MMU-75035,R-MMU-8852276,R-MMU-8878166	APC/C:Cdc20 mediated degradation of Cyclin B|Regulation of APC/C activators between G1/S and early anaphase|Phosphorylation of the APC/C|Phosphorylation of Emi1|Condensation of Prophase Chromosomes|Resolution of Sister Chromatid Cohesion|Regulation of PLK1 Activity at G2/M Transition|Activation of NIMA Kinases NEK9, NEK6, NEK7|Initiation of Nuclear Envelope (NE) Reformation|Nuclear Pore Complex (…
Q62419	Sh3gl1	Endophilin-A2 OS=Mus musculus OX=10090 GN=Sh3gl1 PE=1 SV=1	26	9	13	9	368	41.5	5.72	18.89	19.2033	19.8419	-0.638623	0.642326	Down	0.00380726	0.0579932	19.2817	19.1824	19.1457	20.0054	19.6673	19.853	Endophilin-A2	20405	Sh3gl1	GO:0098815,GO:1900244,GO:1900242,GO:0016191,GO:0070161,GO:0042995,GO:0005737,GO:0005829,GO:0031901,GO:0098978,GO:0098686,GO:0016020,GO:0002102,GO:0099092,GO:0098793,GO:0098685,GO:0045202,GO:0031697,GO:0051020,GO:0042802,GO:0008289,GO:0019902,GO:0008022,GO:0017124,GO:0044325	modulation of excitatory postsynaptic potential|positive regulation of synaptic vesicle endocytosis|regulation of synaptic vesicle endocytosis|synaptic vesicle uncoating|anchoring junction|cell projection|cytoplasm|cytosol|early endosome membrane|glutamatergic synapse|hippocampal mossy fiber to CA3 synapse|membrane|podosome|postsynaptic density, intracellular component|presynapse|Schaffer collate…	mmu04144	Endocytosis	K11247	KOG1118	K	synaptic vesicle uncoating	Transcription	PF03114,PF00018	BAR|SH3_1	BAR domain|SH3 domain	IPR027267,IPR004148,IPR035824,IPR036028,IPR001452	Homologous_superfamily|Domain|Domain|Homologous_superfamily|Domain	AH/BAR domain superfamily|BAR domain|Endophilin-A, SH3 domain|SH3-like domain superfamily|SH3 domain			R-MMU-182971,R-MMU-6807004,R-MMU-8856825,R-MMU-8856828	EGFR downregulation|Negative regulation of MET activity|Cargo recognition for clathrin-mediated endocytosis|Clathrin-mediated endocytosis
P17095	Hmga1	High mobility group protein HMG-I/HMG-Y OS=Mus musculus OX=10090 GN=Hmga1 PE=1 SV=4	56	5	11	5	107	11.6	10.32	35.97	19.5642	20.2011	-0.636887	0.643099	Down	0.0112438	0.0984354	19.7635	19.4282	19.5009	20.309	20.0002	20.2941	High mobility group protein HMG-I/HMG-Y	15361	Hmga1	GO:0006284,GO:0008285,GO:0045892,GO:0090402,GO:0045893,GO:0045944,GO:0006355,GO:0007283,GO:0001673,GO:0005634,GO:0090575,GO:0035985,GO:0051575,GO:0003682,GO:0000987,GO:0003677,GO:0008301,GO:0003906,GO:0019899,GO:0003680,GO:0060090,GO:0140677,GO:0030374,GO:0042974,GO:0046965,GO:0042975,GO:0003723,GO:0000978,GO:0030527,GO:0003713,GO:0003712,GO:0001221	base-excision repair|negative regulation of cell population proliferation|negative regulation of DNA-templated transcription|oncogene-induced cell senescence|positive regulation of DNA-templated transcription|positive regulation of transcription by RNA polymerase II|regulation of DNA-templated transcription|spermatogenesis|male germ cell nucleus|nucleus|RNA polymerase II transcription regulator c…				ENOG502S5JW	S	oncogene-induced cell senescence	Function unknown				IPR017956,IPR000116,IPR000637	Conserved_site|Family|Conserved_site	AT hook, DNA-binding motif|High mobility group protein HMGA|HMG-I/HMG-Y, DNA-binding, conserved site	WP447	Adipogenesis genes	R-MMU-2559584	Formation of Senescence-Associated Heterochromatin Foci (SAHF)
P70375	F7	Coagulation factor VII OS=Mus musculus OX=10090 GN=F7 PE=1 SV=1	34	14	36	14	446	50.2	6.64	107.67	20.7866	21.4232	-0.63665	0.643205	Down	0.00218264	0.0469031	20.8338	20.7227	20.8031	21.5103	21.5052	21.2541	Coagulation factor VII	14068	F7	GO:0002543,GO:0031100,GO:0007596,GO:0007598,GO:0072378,GO:0007597,GO:0007623,GO:0030194,GO:0002690,GO:0010641,GO:0050927,GO:0051897,GO:0016485,GO:0006508,GO:1904612,GO:0061476,GO:1905217,GO:0010037,GO:0070723,GO:0032355,GO:0043627,GO:0033595,GO:0060416,GO:0001666,GO:0031667,GO:1904400,GO:1905225,GO:0097068,GO:0032571,GO:0009611,GO:0005576,GO:0005615,GO:0016020,GO:0032991,GO:1905370,GO:1905286,GO:…	activation of blood coagulation via clotting cascade|animal organ regeneration|blood coagulation|blood coagulation, extrinsic pathway|blood coagulation, fibrin clot formation|blood coagulation, intrinsic pathway|circadian rhythm|positive regulation of blood coagulation|positive regulation of leukocyte chemotaxis|positive regulation of platelet-derived growth factor receptor signaling pathway|posi…	mmu04610	Complement and coagulation cascades	K01320	ENOG502QRGI	O	response to astaxanthin	Posttranslational modification, protein turnover, chaperones	PF00008,PF00594,PF00089	EGF|Gla|Trypsin	EGF-like domain|Vitamin K-dependent carboxylation/gamma-carboxyglutamic (GLA) domain|Trypsin	IPR017857,IPR001881,IPR000742,IPR000152,IPR018097,IPR035972,IPR000294,IPR012224,IPR009003,IPR043504,IPR001314,IPR001254,IPR018114,IPR033116	Homologous_superfamily|Domain|Domain|PTM|Conserved_site|Homologous_superfamily|Domain|Family|Homologous_superfamily|Homologous_superfamily|Family|Domain|Active_site|Active_site	Coagulation factor-like, Gla domain superfamily|EGF-like calcium-binding domain|EGF-like domain|EGF-type aspartate/asparagine hydroxylation site|EGF-like calcium-binding, conserved site|Gamma-carboxyglutamic acid-rich (GLA) domain superfamily|Gamma-carboxyglutamic acid-rich (GLA) domain|Peptidase S1A, coagulation factor VII/IX/X/C/Z|Peptidase S1, PA clan|Peptidase S1, PA clan, chymotrypsin-like f…	WP460	Blood clotting cascade	R-MMU-140834,R-MMU-159740,R-MMU-159763,R-MMU-159782	Extrinsic Pathway of Fibrin Clot Formation|Gamma-carboxylation of protein precursors|Transport of gamma-carboxylated protein precursors from the endoplasmic reticulum to the Golgi apparatus|Removal of aminoterminal propeptides from gamma-carboxylated proteins
O08992	Sdcbp	Syntenin-1 OS=Mus musculus OX=10090 GN=Sdcbp PE=1 SV=1	15	5	11	5	299	32.4	7.15	13.71	18.8809	19.5168	-0.635967	0.643509	Down	0.00183152	0.0452899	18.9779	18.7631	18.9016	19.4534	19.4612	19.6359	Syntenin-1	53378	Sdcbp	GO:0030036,GO:0007268,GO:0032435,GO:0002091,GO:0000122,GO:0030307,GO:0030335,GO:0008284,GO:0010718,GO:1903543,GO:1903553,GO:0010862,GO:0042327,GO:0030511,GO:0099054,GO:0006508,GO:0007265,GO:0007346,GO:0005912,GO:0005737,GO:0005856,GO:0005829,GO:0005789,GO:0070062,GO:0005925,GO:0005895,GO:0042470,GO:0045121,GO:0005739,GO:0031965,GO:0005654,GO:0005886,GO:0014069,GO:0098793,GO:0045202,GO:0050839,GO:…	actin cytoskeleton organization|chemical synaptic transmission|negative regulation of proteasomal ubiquitin-dependent protein catabolic process|negative regulation of receptor internalization|negative regulation of transcription by RNA polymerase II|positive regulation of cell growth|positive regulation of cell migration|positive regulation of cell population proliferation|positive regulation of …				KOG0849	K	DNA binding	Transcription	PF00595,PF02163	PDZ|Peptidase_M50	PDZ domain|Peptidase family M50	IPR001478,IPR036034,IPR008915	Domain|Homologous_superfamily|Domain	PDZ domain|PDZ superfamily|Peptidase M50	WP151	IL-5 signaling pathway	R-MMU-3928664,R-MMU-447043,R-MMU-5213460,R-MMU-5675482,R-MMU-6798695	Ephrin signaling|Neurofascin interactions|RIPK1-mediated regulated necrosis|Regulation of necroptotic cell death|Neutrophil degranulation
Q9DCK3	Tspan4	Tetraspanin-4 OS=Mus musculus OX=10090 GN=Tspan4 PE=1 SV=1	3	1	2	1	238	26	5.48	2.72	16.0269	16.6604	-0.6335	0.644611	Down	0.00187568	0.0453347	15.9045	16.0064	16.1697	16.5862	16.6732	16.7217	Tetraspanin-4	64540	Tspan4	GO:0065003,GO:0005886,GO:0031982,GO:0003823,GO:0005178	protein-containing complex assembly|plasma membrane|vesicle|antigen binding|integrin binding				KOG3882	CO	cell surface receptor signaling pathway	Energy production and conversion|Posttranslational modification, protein turnover, chaperones	PF00335	Tetraspanin	Tetraspanin family	IPR018499,IPR000301,IPR018503,IPR008952	Family|Family|Conserved_site|Homologous_superfamily	Tetraspanin/Peripherin|Tetraspanin, animals|Tetraspanin, conserved site|Tetraspanin, EC2 domain superfamily
Q9D1H7	Get4	Golgi to ER traffic protein 4 homolog OS=Mus musculus OX=10090 GN=Get4 PE=1 SV=2	6	2	2	2	327	36.5	5.41	5.66	15.5465	16.1791	-0.632587	0.645019	Down	0.00494016	0.0653818	15.7388	15.3489	15.5519	16.1734	16.1782	16.1858	Golgi to ER traffic protein 4 homolog	67604	Get4	GO:0051220,GO:1904378,GO:0006620,GO:0045048,GO:0031647,GO:0071816,GO:0006511,GO:0071818,GO:0005694,GO:0005737,GO:0005829,GO:0005730,GO:0005654,GO:0051087	cytoplasmic sequestering of protein|maintenance of unfolded protein involved in ERAD pathway|post-translational protein targeting to endoplasmic reticulum membrane|protein insertion into ER membrane|regulation of protein stability|tail-anchored membrane protein insertion into ER membrane|ubiquitin-dependent protein catabolic process|BAT3 complex|chromosome|cytoplasm|cytosol|nucleolus|nucleoplasm|…				KOG3024	G	protein insertion into ER membrane	Carbohydrate transport and metabolism	PF04190	GET4	Golgi to ER traffic protein 4	IPR007317,IPR011990	Family|Homologous_superfamily	Golgi to ER traffic protein 4|Tetratricopeptide-like helical domain superfamily
Q3U0P5	Entpd6	Ectonucleoside triphosphate diphosphohydrolase 6 OS=Mus musculus OX=10090 GN=Entpd6 PE=1 SV=1	21	10	13	10	455	49.8	8.62	38.95	19.5147	20.1449	-0.630207	0.646084	Down	0.000109099	0.0139795	19.5719	19.4399	19.5324	20.171	20.1392	20.1247	Ectonucleoside triphosphate diphosphohydrolase 6	12497	Entpd6	GO:0009134,GO:0051592,GO:0032026,GO:0009986,GO:0005576,GO:0005615,GO:0005794,GO:0000139,GO:0016020,GO:0005886,GO:0005524,GO:0036384,GO:0004382,GO:0008894,GO:1990003,GO:0017110,GO:0017111,GO:0045134	nucleoside diphosphate catabolic process|response to calcium ion|response to magnesium ion|cell surface|extracellular region|extracellular space|Golgi apparatus|Golgi membrane|membrane|plasma membrane|ATP binding|CDP phosphatase activity|GDP phosphatase activity|guanosine-5'-triphosphate,3'-diphosphate diphosphatase activity|IDP phosphatase activity|nucleoside diphosphate phosphatase activity|rib…	mmu00230,mmu00240	Purine metabolism|Pyrimidine metabolism	K01511	KOG1385	GO	guanosine-diphosphatase activity	Carbohydrate transport and metabolism|Posttranslational modification, protein turnover, chaperones	PF01150	GDA1_CD39	GDA1/CD39 (nucleoside phosphatase) family	IPR000407	Family	Nucleoside phosphatase GDA1/CD39	WP2185	Purine metabolism	R-MMU-8850843	Phosphate bond hydrolysis by NTPDase proteins
Q6PE01	Snrnp40	U5 small nuclear ribonucleoprotein 40 kDa protein OS=Mus musculus OX=10090 GN=Snrnp40 PE=1 SV=1	14	5	6	5	358	39.3	8.1	14.99	17.287	17.9169	-0.629957	0.646196	Down	0.00394431	0.0588982	17.4782	17.195	17.1878	17.9314	17.8337	17.9857	U5 small nuclear ribonucleoprotein 40 kDa protein	66585	Snrnp40	GO:0006397,GO:0008380,GO:0071013,GO:0005829,GO:0016607,GO:0071007,GO:0046540	mRNA processing|RNA splicing|catalytic step 2 spliceosome|cytosol|nuclear speck|U2-type catalytic step 2 spliceosome|U4/U6 x U5 tri-snRNP complex	mmu03040	Spliceosome	K12857	KOG0265	K	RNA splicing	Transcription	PF00400	WD40	WD domain, G-beta repeat	IPR020472,IPR015943,IPR001680,IPR019775,IPR036322	Repeat|Homologous_superfamily|Repeat|Conserved_site|Homologous_superfamily	G-protein beta WD-40 repeat|WD40/YVTN repeat-like-containing domain superfamily|WD40 repeat|WD40 repeat, conserved site|WD40-repeat-containing domain superfamily	WP310	mRNA processing	R-MMU-72163,R-MMU-72165	mRNA Splicing - Major Pathway|mRNA Splicing - Minor Pathway
Q8VCF1	Cant1	Soluble calcium-activated nucleotidase 1 OS=Mus musculus OX=10090 GN=Cant1 PE=2 SV=1	20	8	12	8	403	45.6	6.77	27.97	18.4151	19.0416	-0.626417	0.647783	Down	0.0348082	0.159586	18.7011	18.1806	18.3637	19.093	18.7977	19.234	Soluble calcium-activated nucleotidase 1	76025	Cant1	GO:0030166,GO:0009191,GO:0005783,GO:0005789,GO:0005794,GO:0032580,GO:0016020,GO:0043262,GO:0005509,GO:0004382,GO:0042803,GO:0045134	proteoglycan biosynthetic process|ribonucleoside diphosphate catabolic process|endoplasmic reticulum|endoplasmic reticulum membrane|Golgi apparatus|Golgi cisterna membrane|membrane|ADP phosphatase activity|calcium ion binding|GDP phosphatase activity|protein homodimerization activity|UDP phosphatase activity	mmu00230,mmu00240	Purine metabolism|Pyrimidine metabolism	K12304	KOG4494	S	guanosine-diphosphatase activity	Function unknown				IPR009283,IPR036258	Family|Homologous_superfamily	Apyrase|Apyrase superfamily	WP2185	Purine metabolism	R-MMU-6798695	Neutrophil degranulation
Q9R0E2	Plod1	Procollagen-lysine,2-oxoglutarate 5-dioxygenase 1 OS=Mus musculus OX=10090 GN=Plod1 PE=1 SV=1	30	24	60	23	728	83.5	6.54	129.78	21.3991	22.0249	-0.625843	0.648041	Down	0.000891177	0.0351488	21.4992	21.3877	21.3103	22.105	22.0179	21.9518	Procollagen-lysine,2-oxoglutarate 5-dioxygenase 1	18822	Plod1	GO:0008544,GO:0017185,GO:0001666,GO:1902494,GO:0062023,GO:0005783,GO:0030867,GO:0008198,GO:0031418,GO:0042277,GO:0008475	epidermis development|peptidyl-lysine hydroxylation|response to hypoxia|catalytic complex|collagen-containing extracellular matrix|endoplasmic reticulum|rough endoplasmic reticulum membrane|ferrous iron binding|L-ascorbic acid binding|peptide binding|procollagen-lysine 5-dioxygenase activity	mmu00310	Lysine degradation	K00473	KOG1971	M	procollagen-lysine 5-dioxygenase activity	Cell wall/membrane/envelope biogenesis	PF03171	2OG-FeII_Oxy	2OG-Fe(II) oxygenase superfamily	IPR044861,IPR029044,IPR005123,IPR006620,IPR001006	Domain|Homologous_superfamily|Domain|Domain|Conserved_site	Isopenicillin N synthase-like, Fe(2+) 2OG dioxygenase domain|Nucleotide-diphospho-sugar transferases|Oxoglutarate/iron-dependent dioxygenase|Prolyl 4-hydroxylase, alpha subunit|Procollagen-lysine 5-dioxygenase, conserved site			R-MMU-1650814	Collagen biosynthesis and modifying enzymes
Q99K48	Nono	Non-POU domain-containing octamer-binding protein OS=Mus musculus OX=10090 GN=Nono PE=1 SV=3	25	13	35	11	473	54.5	8.95	88.56	20.6172	21.2391	-0.62183	0.649846	Down	0.0350517	0.159612	20.9362	20.4111	20.5043	21.1282	21.1201	21.4689	Non-POU domain-containing octamer-binding protein	53610	Nono	GO:0002218,GO:0007623,GO:0006310,GO:0006281,GO:0045087,GO:0006397,GO:0045892,GO:1903377,GO:0042752,GO:0006355,GO:0008380,GO:0005694,GO:0001650,GO:0016363,GO:0016607,GO:0005654,GO:0005634,GO:0042382,GO:0090575,GO:0003682,GO:0003677,GO:0042802,GO:0003723	activation of innate immune response|circadian rhythm|DNA recombination|DNA repair|innate immune response|mRNA processing|negative regulation of DNA-templated transcription|negative regulation of oxidative stress-induced neuron intrinsic apoptotic signaling pathway|regulation of circadian rhythm|regulation of DNA-templated transcription|RNA splicing|chromosome|fibrillar center|nuclear matrix|nucl…				KOG0115	K	E-box binding	Transcription	PF08075,PF00076	NOPS|RRM_1	NOPS (NUC059) domain|RNA recognition motif. (a.k.a. RRM, RBD, or RNP domain)	IPR012975,IPR012677,IPR034552,IPR035979,IPR000504	Domain|Homologous_superfamily|Domain|Homologous_superfamily|Domain	NOPS|Nucleotide-binding alpha-beta plait domain superfamily|p54nrb, RNA recognition motif 1|RNA-binding domain superfamily|RNA recognition motif domain	WP310	mRNA processing
Q6PFD9	Nup98	Nuclear pore complex protein Nup98-Nup96 OS=Mus musculus OX=10090 GN=Nup98 PE=1 SV=2	1	1	1	1	1816	197.1	6.18	2.13	15.8088	16.4302	-0.62144	0.650022	Down	0.0181799	0.121847	16.009	15.6148	15.8025	16.498	16.2078	16.5848	Nuclear pore complex protein Nup98-Nup96	269966	Nup98	GO:0051028,GO:0051292,GO:0006913,GO:0048026,GO:0006606,GO:0006508,GO:0000776,GO:0016604,GO:0005635,GO:0042405,GO:0031965,GO:0034399,GO:0005643,GO:0044615,GO:0031080,GO:0005654,GO:0005634,GO:1990904,GO:0003729,GO:0008139,GO:0042277,GO:1990841,GO:0008236,GO:0017056,GO:0003713	mRNA transport|nuclear pore complex assembly|nucleocytoplasmic transport|positive regulation of mRNA splicing, via spliceosome|protein import into nucleus|proteolysis|kinetochore|nuclear body|nuclear envelope|nuclear inclusion body|nuclear membrane|nuclear periphery|nuclear pore|nuclear pore nuclear basket|nuclear pore outer ring|nucleoplasm|nucleus|ribonucleoprotein complex|mRNA binding|nuclear …	mmu03013,mmu05164,mmu05014	Nucleocytoplasmic transport|Influenza A|Amyotrophic lateral sclerosis	K14297	KOG0845	G	Nuclear pore complex protein	Carbohydrate transport and metabolism	PF04096,PF12110	Nucleoporin2|Nup96	Nucleoporin autopeptidase|Nuclear protein 96	IPR037665,IPR007230,IPR036903,IPR021967	Family|Domain|Homologous_superfamily|Domain	Nucleoporin peptidase S59-like|Nuclear pore complex protein Nup98-Nup96-like, autopeptidase S59 domain|Nuclear pore complex protein Nup98-Nup96-like, autopeptidase S59 domain superfamily|Nuclear pore complex protein NUP96, C-terminal domain			R-MMU-141444,R-MMU-159227,R-MMU-159230,R-MMU-159231,R-MMU-159236,R-MMU-170822,R-MMU-191859,R-MMU-2467813,R-MMU-2500257,R-MMU-3108214,R-MMU-3232142,R-MMU-3301854,R-MMU-3371453,R-MMU-4085377,R-MMU-4551638,R-MMU-4570464,R-MMU-4615885,R-MMU-5578749,R-MMU-5663220,R-MMU-68877,R-MMU-9615933,R-MMU-9648025	Amplification of signal from unattached kinetochores via a MAD2 inhibitory signal|Transport of the SLBP independent Mature mRNA|Transport of the SLBP Dependant Mature mRNA|Transport of Mature mRNA Derived from an Intronless Transcript|Transport of Mature mRNA derived from an Intron-Containing Transcript|Regulation of Glucokinase by Glucokinase Regulatory Protein|snRNP Assembly|Separation of Siste…
E9PVX6	Mki67	Proliferation marker protein Ki-67 OS=Mus musculus OX=10090 GN=Mki67 PE=1 SV=1	2	7	7	7	3177	350.7	9.72	7.26	17.3986	18.019	-0.62044	0.650473	Down	0.00301055	0.0533837	17.5204	17.274	17.4013	17.8953	18.0452	18.1166	Proliferation marker protein Ki-67	17345	Mki67	GO:0008283,GO:1990705,GO:0050673,GO:0072574,GO:0051321,GO:1902275,GO:0051983,GO:0007088,GO:0072089,GO:0005694,GO:0000775,GO:0000793,GO:0005737,GO:0016604,GO:0005730,GO:0005654,GO:0005634,GO:0005524,GO:0003677,GO:0008022	cell population proliferation|cholangiocyte proliferation|epithelial cell proliferation|hepatocyte proliferation|meiotic cell cycle|regulation of chromatin organization|regulation of chromosome segregation|regulation of mitotic nuclear division|stem cell proliferation|chromosome|chromosome, centromeric region|condensed chromosome|cytoplasm|nuclear body|nucleolus|nucleoplasm|nucleus|ATP binding|DN…				ENOG502QRVV	S	protein C-terminus binding	Function unknown	PF00498,PF08065,PF15276	FHA|KI67R|PP1_bind	FHA domain|KI67R (NUC007) repeat|Protein phosphatase 1 binding	IPR000253,IPR012568,IPR029334,IPR008984	Domain|Repeat|Domain|Homologous_superfamily	Forkhead-associated (FHA) domain|KI67R|Protein phosphatase 1 binding domain|SMAD/FHA domain superfamily	WP2573,WP5242	Primary focal segmental glomerulosclerosis (FSGS)|Comprehensive IL-17A signaling
Q80ZV0	Rnaseh2b	Ribonuclease H2 subunit B OS=Mus musculus OX=10090 GN=Rnaseh2b PE=1 SV=2	31	9	11	9	308	34.7	9.45	29.66	19.0676	19.6865	-0.61883	0.651199	Down	0.0482501	0.184284	19.2992	18.8895	19.0142	19.6455	19.3907	20.0232	Ribonuclease H2 subunit B	67153	Rnaseh2b	GO:0048144,GO:0010467,GO:0001701,GO:0006298,GO:0010629,GO:0048146,GO:2000001,GO:0010389,GO:0009259,GO:0006401,GO:0005654,GO:0032299	fibroblast proliferation|gene expression|in utero embryonic development|mismatch repair|negative regulation of gene expression|positive regulation of fibroblast proliferation|regulation of DNA damage checkpoint|regulation of G2/M transition of mitotic cell cycle|ribonucleotide metabolic process|RNA catabolic process|nucleoplasm|ribonuclease H2 complex	mmu03030	DNA replication	K10744	KOG4705	O	RNA catabolic process	Posttranslational modification, protein turnover, chaperones	PF09468,PF17745	RNase_H2-Ydr279|Ydr279_N	Ydr279p protein family (RNase H2 complex component) wHTH domain|Ydr279p protein triple barrel domain	IPR040456,IPR019024,IPR041195	Family|Domain|Domain	Ribonuclease H2 subunit B|Ribonuclease H2 subunit B, wHTH domain|Rnh202, triple barrel domain
O88839	Adam15	Disintegrin and metalloproteinase domain-containing protein 15 OS=Mus musculus OX=10090 GN=Adam15 PE=1 SV=2	8	6	14	6	864	92.6	6.54	38.44	18.7564	19.3751	-0.61868	0.651267	Down	0.00204405	0.0453347	18.6337	18.8762	18.7594	19.4623	19.2849	19.3781	Disintegrin and metalloproteinase domain-containing protein 15	11490	Adam15	GO:0001525,GO:0060317,GO:0007155,GO:1904628,GO:0030574,GO:0002418,GO:0045087,GO:0007229,GO:0008584,GO:0030308,GO:0030336,GO:0001953,GO:1900121,GO:0006508,GO:1990910,GO:0042246,GO:0001669,GO:0005912,GO:0009986,GO:0070062,GO:0005615,GO:0016020,GO:0031514,GO:0005178,GO:0046872,GO:0004222,GO:0008237,GO:0017124	angiogenesis|cardiac epithelial to mesenchymal transition|cell adhesion|cellular response to phorbol 13-acetate 12-myristate|collagen catabolic process|immune response to tumor cell|innate immune response|integrin-mediated signaling pathway|male gonad development|negative regulation of cell growth|negative regulation of cell migration|negative regulation of cell-matrix adhesion|negative regulatio…				KOG3607	L	metalloendopeptidase activity	Replication, recombination and repair	PF08516,PF00200,PF01562,PF01421	ADAM_CR|Disintegrin|Pep_M12B_propep|Reprolysin	ADAM cysteine-rich|Disintegrin|Reprolysin family propeptide|Reprolysin (M12B) family zinc metalloprotease	IPR006586,IPR001762,IPR036436,IPR000742,IPR024079,IPR001590,IPR002870,IPR034027	Domain|Domain|Homologous_superfamily|Domain|Homologous_superfamily|Domain|Domain|Domain	ADAM, cysteine-rich domain|Disintegrin domain|Disintegrin domain superfamily|EGF-like domain|Metallopeptidase, catalytic domain superfamily|Peptidase M12B, ADAM/reprolysin|Peptidase M12B, propeptide|Reprolysin domain, adamalysin-type			R-MMU-1474228,R-MMU-8941237	Degradation of the extracellular matrix|Invadopodia formation
Q8VI78	Pla1a	Phospholipase A1 member A OS=Mus musculus OX=10090 GN=Pla1a PE=2 SV=3	14	5	7	5	456	50	7.4	23.06	18.1984	18.817	-0.618597	0.651304	Down	0.000498751	0.0290064	18.2389	18.1526	18.2037	18.7702	18.9256	18.7552	Phospholipase A1 member A	85031	Pla1a	GO:0016042,GO:0002080,GO:0005615,GO:0016298,GO:0008970	lipid catabolic process|acrosomal membrane|extracellular space|lipase activity|phospholipase A1 activity	mmu00564,mmu04014	Glycerophospholipid metabolism|Ras signaling pathway	K13618	ENOG502QQQP	O	phospholipase A1 activity	Posttranslational modification, protein turnover, chaperones	PF00151	Lipase	Lipase	IPR029058,IPR013818,IPR016272,IPR033906,IPR000734	Homologous_superfamily|Domain|Family|Domain|Family	Alpha/Beta hydrolase fold|Lipase|Lipase, LIPH-type|Lipase, N-terminal|Triacylglycerol lipase family			R-MMU-1482801	Acyl chain remodelling of PS
Q920B9	Supt16h	FACT complex subunit SPT16 OS=Mus musculus OX=10090 GN=Supt16h PE=1 SV=2	14	16	23	16	1047	119.7	5.66	50.31	20.4813	21.0983	-0.616997	0.652027	Down	0.00641769	0.0746228	20.5404	20.4539	20.4497	21.0859	20.9067	21.3024	FACT complex subunit SPT16	114741	Supt16h	GO:0006325,GO:0006281,GO:0006260,GO:0006334,GO:0006337,GO:0032968,GO:0006368,GO:0035101,GO:0005654,GO:0005634,GO:0031491	chromatin organization|DNA repair|DNA replication|nucleosome assembly|nucleosome disassembly|positive regulation of transcription elongation by RNA polymerase II|transcription elongation by RNA polymerase II promoter|FACT complex|nucleoplasm|nucleus|nucleosome binding				KOG1189	BKL	Fact complex subunit	Chromatin structure and dynamics|Transcription|Replication, recombination and repair	PF14826,PF00557,PF08512,PF08644	FACT-Spt16_Nlob|Peptidase_M24|Rtt106|SPT16	FACT complex subunit SPT16 N-terminal lobe domain|Metallopeptidase family M24|Histone chaperone Rttp106-like|FACT complex subunit (SPT16/CDC68)	IPR029149,IPR036005,IPR029148,IPR013953,IPR000994,IPR011993,IPR013719,IPR040258,IPR033825	Homologous_superfamily|Homologous_superfamily|Domain|Domain|Domain|Homologous_superfamily|Domain|Family|Domain	Creatinase/Aminopeptidase P/Spt16, N-terminal|Creatinase/aminopeptidase-like|FACT complex subunit Spt16, N-terminal lobe domain|FACT complex subunit Spt16 domain|Peptidase M24|PH-like domain superfamily|Histone chaperone RTT106/FACT complex subunit SPT16-like, middle domain|FACT complex subunit Spt16|FACT complex subunit Spt16, peptidase M24-like domain			R-MMU-112382,R-MMU-674695,R-MMU-6796648,R-MMU-6804756,R-MMU-75955	Formation of RNA Pol II elongation complex |RNA Polymerase II Pre-transcription Events|TP53 Regulates Transcription of DNA Repair Genes|Regulation of TP53 Activity through Phosphorylation|RNA Polymerase II Transcription Elongation
Q921M3	Sf3b3	Splicing factor 3B subunit 3 OS=Mus musculus OX=10090 GN=Sf3b3 PE=1 SV=1	17	20	29	20	1217	135.5	5.26	47.82	19.6666	20.2833	-0.616703	0.652159	Down	0.0146246	0.109646	19.7959	19.6492	19.5547	20.3412	20.0308	20.4779	Splicing factor 3B subunit 3	101943	Sf3b3	GO:0043966,GO:0035521,GO:0035522,GO:0000398,GO:0042177,GO:0045893,GO:0006282,GO:0043484,GO:0071013,GO:0005730,GO:0005654,GO:0005634,GO:0000124,GO:0005689,GO:0005686,GO:0071005,GO:0005684,GO:0044877,GO:0030620	histone H3 acetylation|monoubiquitinated histone deubiquitination|monoubiquitinated histone H2A deubiquitination|mRNA splicing, via spliceosome|negative regulation of protein catabolic process|positive regulation of DNA-templated transcription|regulation of DNA repair|regulation of RNA splicing|catalytic step 2 spliceosome|nucleolus|nucleoplasm|nucleus|SAGA complex|U12-type spliceosomal complex|U…	mmu03040	Spliceosome	K12830	KOG1898	A	Splicing factor 3b subunit	RNA processing and modification	PF03178,PF10433	CPSF_A|MMS1_N	CPSF A subunit region|Mono-functional DNA-alkylating methyl methanesulfonate N-term	IPR004871,IPR018846,IPR015943,IPR036322	Domain|Domain|Homologous_superfamily|Homologous_superfamily	Cleavage/polyadenylation specificity factor, A subunit, C-terminal|Cleavage/polyadenylation specificity factor, A subunit, N-terminal|WD40/YVTN repeat-like-containing domain superfamily|WD40-repeat-containing domain superfamily	WP310	mRNA processing	R-MMU-72163,R-MMU-72165	mRNA Splicing - Major Pathway|mRNA Splicing - Minor Pathway
P27046	Man2a1	Alpha-mannosidase 2 OS=Mus musculus OX=10090 GN=Man2a1 PE=1 SV=2	7	8	10	8	1150	131.5	8.03	16.8	18.2317	18.8473	-0.61564	0.65264	Down	0.0418705	0.173578	18.3102	18.1489	18.236	18.7863	18.5298	19.2259	Alpha-mannosidase 2	17158	Man2a1	GO:0001701,GO:0001889,GO:0048286,GO:0006013,GO:0007005,GO:0006491,GO:0050769,GO:0006517,GO:0006486,GO:0007585,GO:0060042,GO:0007033,GO:0005801,GO:0005615,GO:0005794,GO:0005797,GO:0000139,GO:0004559,GO:0030246,GO:0016787,GO:0016799,GO:0042802,GO:0015923,GO:0004572,GO:0046872,GO:0042803	in utero embryonic development|liver development|lung alveolus development|mannose metabolic process|mitochondrion organization|N-glycan processing|positive regulation of neurogenesis|protein deglycosylation|protein glycosylation|respiratory gaseous exchange by respiratory system|retina morphogenesis in camera-type eye|vacuole organization|cis-Golgi network|extracellular space|Golgi apparatus|Gol…	mmu00510,mmu00513	N-Glycan biosynthesis|Various types of N-glycan biosynthesis	K01231	KOG1958	O	mannosyl-oligosaccharide 1,3-1,6-alpha-mannosidase activity	Posttranslational modification, protein turnover, chaperones	PF09261,PF07748,PF01074	Alpha-mann_mid|Glyco_hydro_38C|Glyco_hydro_38N	Alpha mannosidase middle domain|Glycosyl hydrolases family 38 C-terminal domain|Glycosyl hydrolases family 38 N-terminal domain	IPR011013,IPR011330,IPR011682,IPR015341,IPR037094,IPR000602,IPR027291,IPR028995,IPR013780	Homologous_superfamily|Homologous_superfamily|Domain|Domain|Homologous_superfamily|Domain|Homologous_superfamily|Homologous_superfamily|Homologous_superfamily	Galactose mutarotase-like domain superfamily|Glycoside hydrolase/deacetylase, beta/alpha-barrel|Glycosyl hydrolase family 38, C-terminal|Glycoside hydrolase family 38, central domain|Glycoside hydrolase family 38, central domain superfamily|Glycoside hydrolase family 38, N-terminal domain|Glycoside hydrolase 38, N-terminal domain superfamily|Glycoside hydrolase families 57/38, central domain supe…			R-MMU-975578	Reactions specific to the complex N-glycan synthesis pathway
Q3THK7	Gmps	GMP synthase [glutamine-hydrolyzing] OS=Mus musculus OX=10090 GN=Gmps PE=1 SV=2	19	15	20	15	693	76.7	6.73	42.4	19.7987	20.4131	-0.61444	0.653183	Down	0.0197427	0.126488	20.0086	19.6396	19.7479	20.2645	20.6532	20.3216	GMP synthase [glutamine-hydrolyzing]	229363	Gmps	GO:0006541,GO:0006177,GO:0032263,GO:0005829,GO:0005524,GO:0003922,GO:0003921	glutamine metabolic process|GMP biosynthetic process|GMP salvage|cytosol|ATP binding|GMP synthase (glutamine-hydrolyzing) activity|GMP synthase activity	mmu00230,mmu00983	Purine metabolism|Drug metabolism - other enzymes	K01951	KOG1622	F	GMP synthase (glutamine-hydrolyzing) activity	Nucleotide transport and metabolism	PF00117,PF00958,PF02540	GATase|GMP_synt_C|NAD_synthase	Glutamine amidotransferase class-I|GMP synthase C terminal domain|NAD synthase	IPR029062,IPR017926,IPR001674,IPR004739,IPR025777,IPR022310,IPR014729	Homologous_superfamily|Domain|Domain|Domain|Domain|Domain|Homologous_superfamily	Class I glutamine amidotransferase-like|Glutamine amidotransferase|GMP synthase, C-terminal|GMP synthase, glutamine amidotransferase|GMP synthetase ATP pyrophosphatase domain|NAD/GMP synthase|Rossmann-like alpha/beta/alpha sandwich fold	WP2185	Purine metabolism	R-MMU-73817,R-MMU-9748787	Purine ribonucleoside monophosphate biosynthesis|Azathioprine ADME
Q6P9S7	Galnt10	Polypeptide N-acetylgalactosaminyltransferase 10 OS=Mus musculus OX=10090 GN=Galnt10 PE=2 SV=1	12	7	8	6	603	69.1	8.43	8.53	17.9132	18.5208	-0.6076	0.656288	Down	0.00228017	0.0477155	18.0345	17.8177	17.8875	18.636	18.4336	18.4928	Polypeptide N-acetylgalactosaminyltransferase 10	171212	Galnt10	GO:0016266,GO:0006493,GO:0005794,GO:0000139,GO:0030246,GO:0046872,GO:0004653	O-glycan processing|protein O-linked glycosylation|Golgi apparatus|Golgi membrane|carbohydrate binding|metal ion binding|polypeptide N-acetylgalactosaminyltransferase activity	mmu00512,mmu00514	Mucin type O-glycan biosynthesis|Other types of O-glycan biosynthesis	K00710	KOG3736	M	Polypeptide N-acetylgalactosaminyltransferase	Cell wall/membrane/envelope biogenesis	PF00535,PF00652	Glycos_transf_2|Ricin_B_lectin	Glycosyl transferase family 2|Ricin-type beta-trefoil lectin domain	IPR045885,IPR001173,IPR029044,IPR035992,IPR000772	Domain|Domain|Homologous_superfamily|Homologous_superfamily|Domain	N-acetylgalactosaminyltransferase|Glycosyltransferase 2-like|Nucleotide-diphospho-sugar transferases|Ricin B-like lectins|Ricin B, lectin domain			R-MMU-913709	O-linked glycosylation of mucins
Q8BV57	Ssc5d	Soluble scavenger receptor cysteine-rich domain-containing protein SSC5D OS=Mus musculus OX=10090 GN=Ssc5d PE=1 SV=1	10	10	13	10	1371	144.5	5.68	34.57	18.7508	19.3583	-0.60751	0.656329	Down	0.00572745	0.0717586	18.6851	18.9353	18.6321	19.4598	19.3721	19.2431	Soluble scavenger receptor cysteine-rich domain-containing protein SSC5D	269855	Ssc5d	GO:0006952,GO:0050829,GO:0050830,GO:0042494,GO:0045087,GO:0032717,GO:0032677,GO:0062023,GO:0005737,GO:0031012,GO:0005576,GO:0005615,GO:0016020,GO:0050840,GO:0001968,GO:0043236,GO:0005044	defense response|defense response to Gram-negative bacterium|defense response to Gram-positive bacterium|detection of bacterial lipoprotein|innate immune response|negative regulation of interleukin-8 production|regulation of interleukin-8 production|collagen-containing extracellular matrix|cytoplasm|extracellular matrix|extracellular region|extracellular space|membrane|extracellular matrix bindin…				ENOG502SECN	S	detection of bacterial lipoprotein	Function unknown	PF00530	SRCR	Scavenger receptor cysteine-rich domain	IPR001190,IPR017448,IPR036772	Domain|Domain|Homologous_superfamily	SRCR domain|SRCR-like domain|SRCR-like domain superfamily
Q8CFG0	Sulf2	Extracellular sulfatase Sulf-2 OS=Mus musculus OX=10090 GN=Sulf2 PE=2 SV=2	11	10	21	10	875	100.4	9.07	48.25	19.875	20.4803	-0.60527	0.657348	Down	0.00315608	0.0547204	19.9272	19.8491	19.8488	20.5544	20.5886	20.2979	Extracellular sulfatase Sulf-2	72043	Sulf2	GO:0060348,GO:0051216,GO:0002063,GO:0048706,GO:0014846,GO:0035860,GO:0032836,GO:0003094,GO:0030201,GO:0060384,GO:0001822,GO:0097421,GO:0040037,GO:0090263,GO:0010575,GO:0030177,GO:2000345,GO:0009611,GO:0006790,GO:0009986,GO:0005783,GO:0005615,GO:0005795,GO:0005886,GO:0004065,GO:0005509,GO:0005539,GO:0008449	bone development|cartilage development|chondrocyte development|embryonic skeletal system development|esophagus smooth muscle contraction|glial cell-derived neurotrophic factor receptor signaling pathway|glomerular basement membrane development|glomerular filtration|heparan sulfate proteoglycan metabolic process|innervation|kidney development|liver regeneration|negative regulation of fibroblast gr…				KOG3731	P	sulfuric ester hydrolase activity	Inorganic ion transport and metabolism	PF12548,PF00884	DUF3740|Sulfatase	Sulfatase protein|Sulfatase	IPR017850,IPR014615,IPR024609,IPR024607,IPR000917	Homologous_superfamily|Family|Domain|Conserved_site|Domain	Alkaline-phosphatase-like, core domain superfamily|Extracellular sulfatase|Extracellular sulfatase, C-terminal|Sulfatase, conserved site|Sulfatase, N-terminal
Q9Z126	Pf4	Platelet factor 4 OS=Mus musculus OX=10090 GN=Pf4 PE=1 SV=1	20	2	5	2	105	11.2	9.29	16.13	17.5404	18.1399	-0.59944	0.66001	Down	0.0155075	0.11474	17.6956	17.4037	17.5221	18.1366	17.9312	18.3518	Platelet factor 4	56744	Pf4	GO:0007189,GO:0061844,GO:0071222,GO:0070098,GO:0019221,GO:0042832,GO:0006955,GO:0006954,GO:0030595,GO:0016525,GO:0045653,GO:0030593,GO:0030168,GO:0045944,GO:0065003,GO:0042127,GO:0062023,GO:0005737,GO:0005615,GO:0031091,GO:0032991,GO:0031982,GO:0008009,GO:0045236,GO:0048248,GO:0008201	adenylate cyclase-activating G protein-coupled receptor signaling pathway|antimicrobial humoral immune response mediated by antimicrobial peptide|cellular response to lipopolysaccharide|chemokine-mediated signaling pathway|cytokine-mediated signaling pathway|defense response to protozoan|immune response|inflammatory response|leukocyte chemotaxis|negative regulation of angiogenesis|negative regula…	mmu04060,mmu04061,mmu04062	Cytokine-cytokine receptor interaction|Viral protein interaction with cytokine and cytokine receptor|Chemokine signaling pathway	K05407	ENOG502TF57	M	CXCR3 chemokine receptor binding	Cell wall/membrane/envelope biogenesis	PF00048	IL8	Small cytokines (intecrine/chemokine), interleukin-8 like	IPR001089,IPR018048,IPR001811,IPR033899,IPR036048	Family|Conserved_site|Domain|Domain|Homologous_superfamily	CXC chemokine|CXC chemokine, conserved site|Chemokine interleukin-8-like domain|CXC Chemokine domain|Chemokine interleukin-8-like superfamily	WP2292	Chemokine signaling pathway	R-MMU-114608,R-MMU-140875,R-MMU-202733,R-MMU-380108,R-MMU-418594	Platelet degranulation |Common Pathway of Fibrin Clot Formation|Cell surface interactions at the vascular wall|Chemokine receptors bind chemokines|G alpha (i) signalling events
Q61136	Prpf4b	Serine/threonine-protein kinase PRP4 homolog OS=Mus musculus OX=10090 GN=Prpf4b PE=1 SV=3	4	4	4	4	1007	116.9	10.23	4.31	16.0883	16.6845	-0.596173	0.661506	Down	0.00825224	0.0839822	16.2075	16.028	16.0294	16.6275	16.5342	16.8917	Serine/threonine-protein kinase PRP4 homolog	19134	Prpf4b	GO:0045292,GO:0006468,GO:0071013,GO:0005694,GO:0016607,GO:0005634,GO:0005524,GO:0004672,GO:0106310,GO:0004674	mRNA cis splicing, via spliceosome|protein phosphorylation|catalytic step 2 spliceosome|chromosome|nuclear speck|nucleus|ATP binding|protein kinase activity|protein serine kinase activity|protein serine/threonine kinase activity				KOG0670	O	protein kinase activity	Posttranslational modification, protein turnover, chaperones	PF00069	Pkinase	Protein kinase domain	IPR011009,IPR000719,IPR008271,IPR044092	Homologous_superfamily|Domain|Active_site|Domain	Protein kinase-like domain superfamily|Protein kinase domain|Serine/threonine-protein kinase, active site|Serine/threonine-protein PRP4, catalytic domain	WP310	mRNA processing
Q6NSU3	Glt8d1	Glycosyltransferase 8 domain-containing protein 1 OS=Mus musculus OX=10090 GN=Glt8d1 PE=1 SV=1	5	2	2	2	371	42	9.41	1.67	15.9854	16.5788	-0.59345	0.662756	Down	0.000241955	0.0206689	15.9635	15.9678	16.0249	16.6549	16.5773	16.5042	Glycosyltransferase 8 domain-containing protein 1	76485	Glt8d1	GO:0034645,GO:0044238,GO:0005794,GO:0016020,GO:0008194	cellular macromolecule biosynthetic process|primary metabolic process|Golgi apparatus|membrane|UDP-glycosyltransferase activity				ENOG502QTN8	M	polygalacturonate 4-alpha-galacturonosyltransferase activity	Cell wall/membrane/envelope biogenesis	PF01501	Glyco_transf_8	Glycosyl transferase family 8	IPR002495,IPR029044	Family|Homologous_superfamily	Glycosyl transferase, family 8|Nucleotide-diphospho-sugar transferases
Q99MR6	Srrt	Serrate RNA effector molecule homolog OS=Mus musculus OX=10090 GN=Srrt PE=1 SV=1	10	9	12	9	875	100.4	5.97	31.12	18.8261	19.4164	-0.590377	0.664169	Down	0.00471474	0.0638984	18.719	18.9573	18.8018	19.3596	19.3213	19.5684	Serrate RNA effector molecule homolog	83701	Srrt	GO:0006397,GO:0097150,GO:0050769,GO:0031053,GO:0006355,GO:0005737,GO:0016604,GO:0005654,GO:0032991,GO:1990904,GO:0003677,GO:0140262,GO:0030674	mRNA processing|neuronal stem cell population maintenance|positive regulation of neurogenesis|primary miRNA processing|regulation of DNA-templated transcription|cytoplasm|nuclear body|nucleoplasm|protein-containing complex|ribonucleoprotein complex|DNA binding|mRNA cap binding complex binding|protein-macromolecule adaptor activity				KOG2295	A	primary miRNA processing	RNA processing and modification	PF04959,PF12066	ARS2|SERRATE_Ars2_N	Arsenite-resistance protein 2|SERRATE/Ars2, N-terminal domain	IPR035979,IPR039727,IPR007042,IPR021933	Homologous_superfamily|Family|Domain|Domain	RNA-binding domain superfamily|SERRATE/Ars2|SERRATE/Ars2 , C-terminal|SERRATE/Ars2, N-terminal			R-MMU-6807505,R-MMU-72163	RNA polymerase II transcribes snRNA genes|mRNA Splicing - Major Pathway
P28650	Adss1	Adenylosuccinate synthetase isozyme 1 OS=Mus musculus OX=10090 GN=Adss1 PE=1 SV=2	25	11	21	9	457	50.2	8.43	41.72	18.8108	19.3997	-0.588877	0.66486	Down	0.0288566	0.148714	19.1233	18.6734	18.6357	19.3667	19.2788	19.5536	Adenylosuccinate synthetase isozyme 1	11565	Adss1	GO:0044208,GO:0006167,GO:0044209,GO:0006531,GO:0046040,GO:0006163,GO:0009168,GO:0005737,GO:0016020,GO:0051015,GO:0004019,GO:0005525,GO:0003924,GO:0042802,GO:0000287	'de novo' AMP biosynthetic process|AMP biosynthetic process|AMP salvage|aspartate metabolic process|IMP metabolic process|purine nucleotide metabolic process|purine ribonucleoside monophosphate biosynthetic process|cytoplasm|membrane|actin filament binding|adenylosuccinate synthase activity|GTP binding|GTPase activity|identical protein binding|magnesium ion binding	mmu00230,mmu00250	Purine metabolism|Alanine, aspartate and glutamate metabolism	K01939	KOG1355	F	adenylosuccinate synthase activity	Nucleotide transport and metabolism	PF00709	Adenylsucc_synt	Adenylosuccinate synthetase	IPR018220,IPR033128,IPR042109,IPR042110,IPR042111,IPR001114,IPR027509,IPR027417	Binding_site|Active_site|Homologous_superfamily|Homologous_superfamily|Homologous_superfamily|Family|Family|Homologous_superfamily	Adenylosuccinate synthase, GTP-binding site|Adenylosuccinate synthase, active site|Adenylosuccinate synthetase, domain 1|Adenylosuccinate synthetase, domain 2|Adenylosuccinate synthetase, domain 3|Adenylosuccinate synthetase|Adenylosuccinate synthetase isozyme 1, chordates|P-loop containing nucleoside triphosphate hydrolase	WP2185	Purine metabolism	R-MMU-73817	Purine ribonucleoside monophosphate biosynthesis
Q9CSH3	Dis3	Exosome complex exonuclease RRP44 OS=Mus musculus OX=10090 GN=Dis3 PE=1 SV=4	11	10	14	10	958	108.8	7.53	26.24	18.1475	18.733	-0.585543	0.666398	Down	0.00382644	0.0579932	18.1452	18.1501	18.1472	18.8167	18.5393	18.8432	Exosome complex exonuclease RRP44	72662	Dis3	GO:0071034,GO:0006401,GO:0006396,GO:0016075,GO:0006364,GO:0000177,GO:0005829,GO:0000178,GO:0000176,GO:0005730,GO:0005654,GO:0005634,GO:0000175,GO:0004519,GO:0005085,GO:0003723	CUT catabolic process|RNA catabolic process|RNA processing|rRNA catabolic process|rRNA processing|cytoplasmic exosome (RNase complex)|cytosol|exosome (RNase complex)|nuclear exosome (RNase complex)|nucleolus|nucleoplasm|nucleus|3'-5'-exoribonuclease activity|endonuclease activity|guanyl-nucleotide exchange factor activity|RNA binding	mmu03018	RNA degradation	K12585	KOG2102	K	3'-5'-exoribonuclease activity	Transcription	PF17849,PF13638,PF00773,PF17216,PF17215	OB_Dis3|PIN_4|RNB|Rrp44_CSD1|Rrp44_S1	Dis3-like cold-shock domain 2 (CSD2)|PIN domain|RNB domain|Rrp44-like cold shock domain|S1 domain	IPR041505,IPR012340,IPR029060,IPR002716,IPR001900,IPR022966,IPR033771,IPR033770	Domain|Homologous_superfamily|Homologous_superfamily|Domain|Domain|Conserved_site|Domain|Domain	Dis3-like cold-shock domain 2|Nucleic acid-binding, OB-fold|PIN-like domain superfamily|PIN domain|Ribonuclease II/R|Ribonuclease II/R, conserved site|Rrp44-like cold shock domain|Exosome complex exonuclease RRP44, S1 domain	WP310	mRNA processing	R-MMU-429958,R-MMU-450385,R-MMU-450513,R-MMU-450604,R-MMU-6791226	mRNA decay by 3' to 5' exoribonuclease|Butyrate Response Factor 1 (BRF1) binds and destabilizes mRNA|Tristetraprolin (TTP, ZFP36) binds and destabilizes mRNA|KSRP (KHSRP) binds and destabilizes mRNA|Major pathway of rRNA processing in the nucleolus and cytosol
Q62351	Tfrc	Transferrin receptor protein 1 OS=Mus musculus OX=10090 GN=Tfrc PE=1 SV=1	32	24	82	24	763	85.7	6.57	201.5	23.2392	22.6504	0.588867	1.50406	Up	0.0183089	0.121847	23.4573	22.9817	23.2787	22.6793	22.527	22.7448	Transferrin receptor protein 1	22042	Tfrc	GO:0006953,GO:0007568,GO:0006879,GO:0031668,GO:0071281,GO:1990830,GO:0071466,GO:0035556,GO:0006826,GO:0043066,GO:0010637,GO:0030316,GO:0030890,GO:0045780,GO:0010628,GO:0043123,GO:0045830,GO:0051092,GO:0033138,GO:1900182,GO:0001934,GO:0031334,GO:0042102,GO:0031623,GO:0046688,GO:0001666,GO:0010042,GO:0007584,GO:0032526,GO:0033572,GO:0016323,GO:0009986,GO:0005905,GO:0005737,GO:0031410,GO:0005769,GO:…	acute-phase response|aging|cellular iron ion homeostasis|cellular response to extracellular stimulus|cellular response to iron ion|cellular response to leukemia inhibitory factor|cellular response to xenobiotic stimulus|intracellular signal transduction|iron ion transport|negative regulation of apoptotic process|negative regulation of mitochondrial fusion|osteoclast differentiation|positive regul…	mmu04066,mmu04144,mmu04145,mmu04216,mmu04640	HIF-1 signaling pathway|Endocytosis|Phagosome|Ferroptosis|Hematopoietic cell lineage	K06503	KOG2195	L	exopeptidase activity	Replication, recombination and repair	PF02225,PF04389,PF04253	PA|Peptidase_M28|TFR_dimer	PA domain|Peptidase family M28|Transferrin receptor-like dimerisation domain	IPR046450,IPR003137,IPR007484,IPR039373,IPR007365,IPR036757,IPR037324	Homologous_superfamily|Domain|Domain|Family|Domain|Homologous_superfamily|Domain	PA domain superfamily|PA domain|Peptidase M28|Glutamate carboxypeptidase 2-like|Transferrin receptor-like, dimerisation domain|Transferrin receptor-like, dimerisation domain superfamily|Transferrin receptor protein 1/2, PA domain			R-MMU-432722,R-MMU-8856825,R-MMU-8856828,R-MMU-8980692,R-MMU-9013026,R-MMU-9013106,R-MMU-9013149,R-MMU-9013404,R-MMU-9013406,R-MMU-9013407,R-MMU-9013408,R-MMU-9013423,R-MMU-917977,R-MMU-9696270,R-MMU-9696273	Golgi Associated Vesicle Biogenesis|Cargo recognition for clathrin-mediated endocytosis|Clathrin-mediated endocytosis|RHOA GTPase cycle|RHOB GTPase cycle|RHOC GTPase cycle|RAC1 GTPase cycle|RAC2 GTPase cycle|RHOQ GTPase cycle|RHOH GTPase cycle|RHOG GTPase cycle|RAC3 GTPase cycle|Transferrin endocytosis and recycling|RND2 GTPase cycle|RND1 GTPase cycle
Q921J2	Rheb	GTP-binding protein Rheb OS=Mus musculus OX=10090 GN=Rheb PE=1 SV=1	24	5	10	5	184	20.4	5.92	13.05	18.6492	18.0577	0.59148	1.50679	Up	0.0311721	0.152825	18.5411	18.843	18.5635	18.0686	18.318	17.7867	GTP-binding protein Rheb	19744	Rheb	GO:0120163,GO:0048709,GO:0048714,GO:0032008,GO:0099175,GO:0032006,GO:2000074,GO:0007264,GO:0005829,GO:0030425,GO:0005789,GO:0098978,GO:0000139,GO:0043025,GO:0005886,GO:0014069,GO:0005681,GO:0045202,GO:0019003,GO:0005525,GO:0003924,GO:0000287,GO:0019901	negative regulation of cold-induced thermogenesis|oligodendrocyte differentiation|positive regulation of oligodendrocyte differentiation|positive regulation of TOR signaling|regulation of postsynapse organization|regulation of TOR signaling|regulation of type B pancreatic cell development|small GTPase mediated signal transduction|cytosol|dendrite|endoplasmic reticulum membrane|glutamatergic synap…	mmu04072,mmu04151,mmu04152,mmu04150,mmu04140,mmu04218,mmu04910,mmu04919,mmu04211,mmu04714,mmu05231,mmu05168,mmu05163,mmu05165	Phospholipase D signaling pathway|PI3K-Akt signaling pathway|AMPK signaling pathway|mTOR signaling pathway|Autophagy - animal|Cellular senescence|Insulin signaling pathway|Thyroid hormone signaling pathway|Longevity regulating pathway|Thermogenesis|Choline metabolism in cancer|Herpes simplex virus 1 infection|Human cytomegalovirus infection|Human papillomavirus infection	K07208	KOG0395	G	GTPase activity	Carbohydrate transport and metabolism	PF00071	Ras	Ras family	IPR027417,IPR005225,IPR001806,IPR020849	Homologous_superfamily|Domain|Family|Family	P-loop containing nucleoside triphosphate hydrolase|Small GTP-binding protein domain|Small GTPase|Small GTPase, Ras-type	WP2841,WP3855,WP5024,WP65	Focal adhesion: PI3K-Akt-mTOR signaling pathway|Dysregulated miRNA targeting in insulin/PI3K-AKT signaling|Hypoxia-dependent proliferation of myoblasts|Insulin signaling	R-MMU-1632852,R-MMU-165159,R-MMU-166208,R-MMU-380972,R-MMU-5628897,R-MMU-8943724,R-MMU-9639288	Macroautophagy|MTOR signalling|mTORC1-mediated signalling|Energy dependent regulation of mTOR by LKB1-AMPK|TP53 Regulates Metabolic Genes|Regulation of PTEN gene transcription|Amino acids regulate mTORC1
Q6PAM1	Txlna	Alpha-taxilin OS=Mus musculus OX=10090 GN=Txlna PE=1 SV=1	14	8	8	8	554	62.3	6.74	10.73	18.5218	17.928	0.593733	1.50915	Up	0.0124011	0.104354	18.3768	18.7363	18.4522	17.9195	18.0756	17.789	Alpha-taxilin	109658	Txlna	GO:0042113,GO:0006887,GO:0005737,GO:0019905	B cell activation|exocytosis|cytoplasm|syntaxin binding				KOG1850	O	syntaxin binding	Posttranslational modification, protein turnover, chaperones	PF09728	Taxilin	Myosin-like coiled-coil protein	IPR026183	Family	Taxilin family			R-MMU-449836	Other interleukin signaling
Q64433	Hspe1	10 kDa heat shock protein, mitochondrial OS=Mus musculus OX=10090 GN=Hspe1 PE=1 SV=2	54	7	20	7	102	11	8.35	53.71	21.3824	20.7781	0.604287	1.52023	Up	0.00162824	0.0421061	21.4268	21.283	21.4374	20.6939	20.8998	20.7406	10 kDa heat shock protein, mitochondrial	15528	Hspe1	GO:0051085,GO:0005759,GO:0005739,GO:0005524,GO:0140662,GO:0051087,GO:0046872,GO:0051082	chaperone cofactor-dependent protein refolding|mitochondrial matrix|mitochondrion|ATP binding|ATP-dependent protein folding chaperone|chaperone binding|metal ion binding|unfolded protein binding				KOG1641	O	chaperone cofactor-dependent protein refolding	Posttranslational modification, protein turnover, chaperones	PF00166	Cpn10	Chaperonin 10 Kd subunit	IPR020818,IPR037124,IPR018369,IPR011032	Family|Homologous_superfamily|Conserved_site|Homologous_superfamily	GroES chaperonin family|GroES chaperonin superfamily|Chaperonin GroES, conserved site|GroES-like superfamily			R-MMU-9013408	RHOG GTPase cycle
Q9D1M4	Eef1e1	Eukaryotic translation elongation factor 1 epsilon-1 OS=Mus musculus OX=10090 GN=Eef1e1 PE=1 SV=1	25	5	10	5	174	19.8	8.59	27.5	20.2047	19.5999	0.604803	1.52077	Up	0.0220568	0.134876	20.3191	20.0434	20.2517	19.6154	19.3428	19.8416	Eukaryotic translation elongation factor 1 epsilon-1	66143	Eef1e1	GO:1990830,GO:0008285,GO:0043065,GO:2001235,GO:2000774,GO:0043517,GO:0006412,GO:0017101,GO:0005737,GO:0005829,GO:0005730,GO:0005654,GO:0005634	cellular response to leukemia inhibitory factor|negative regulation of cell population proliferation|positive regulation of apoptotic process|positive regulation of apoptotic signaling pathway|positive regulation of cellular senescence|positive regulation of DNA damage response, signal transduction by p53 class mediator|translation|aminoacyl-tRNA synthetase multienzyme complex|cytoplasm|cytosol|n…				KOG0867	O	Belongs to the GST superfamily	Posttranslational modification, protein turnover, chaperones	PF00043	GST_C	Glutathione S-transferase, C-terminal domain	IPR042450,IPR010987,IPR036282,IPR004046	Family|Domain|Homologous_superfamily|Domain	Eukaryotic translation elongation factor 1 epsilon-1|Glutathione S-transferase, C-terminal-like|Glutathione S-transferase, C-terminal domain superfamily|Glutathione S-transferase, C-terminal
Q9ESP1	Sdf2l1	Stromal cell-derived factor 2-like protein 1 OS=Mus musculus OX=10090 GN=Sdf2l1 PE=1 SV=2	14	3	3	3	221	23.6	7.42	8.12	18.3971	17.7918	0.605233	1.52122	Up	0.0196136	0.126303	18.2245	18.4654	18.5013	17.7106	18.0554	17.6094	Stromal cell-derived factor 2-like protein 1	64136	Sdf2l1	GO:0071218,GO:0051085,GO:0071712,GO:0042981,GO:0034976,GO:0101031,GO:0005783,GO:0034663,GO:0005788,GO:0016020,GO:0051117,GO:0051087,GO:0051787	cellular response to misfolded protein|chaperone cofactor-dependent protein refolding|ER-associated misfolded protein catabolic process|regulation of apoptotic process|response to endoplasmic reticulum stress|chaperone complex|endoplasmic reticulum|endoplasmic reticulum chaperone complex|endoplasmic reticulum lumen|membrane|ATPase binding|chaperone binding|misfolded protein binding				KOG3358	O	dolichyl-phosphate-mannose-protein mannosyltransferase activity	Posttranslational modification, protein turnover, chaperones	PF02815	MIR	MIR domain	IPR036300,IPR016093	Homologous_superfamily|Domain	Mir domain superfamily|MIR motif
Q9QZM0	Ubqln2	Ubiquilin-2 OS=Mus musculus OX=10090 GN=Ubqln2 PE=1 SV=2	11	5	12	3	638	67.3	5.22	39.35	17.104	16.4985	0.6055	1.52151	Up	0.0388064	0.167165	16.7814	17.3053	17.2253	16.3076	16.7073	16.4806	Ubiquilin-2	54609	Ubqln2	GO:0000045,GO:1900186,GO:1904021,GO:1903071,GO:2000785,GO:0016241,GO:0030433,GO:0006511,GO:0005776,GO:0005737,GO:0031410,GO:0005829,GO:0005634,GO:0005886,GO:0042802,GO:0140693,GO:0031593	autophagosome assembly|negative regulation of clathrin-dependent endocytosis|negative regulation of G protein-coupled receptor internalization|positive regulation of ER-associated ubiquitin-dependent protein catabolic process|regulation of autophagosome assembly|regulation of macroautophagy|ubiquitin-dependent ERAD pathway|ubiquitin-dependent protein catabolic process|autophagosome|cytoplasm|cyto…	mmu04141,mmu05014	Protein processing in endoplasmic reticulum|Amyotrophic lateral sclerosis	K04523	KOG0010	O	negative regulation of store-operated calcium channel activity	Posttranslational modification, protein turnover, chaperones	PF00627,PF00240	UBA|ubiquitin	UBA/TS-N domain|Ubiquitin family	IPR016024,IPR006636,IPR015940,IPR009060,IPR000626,IPR029071	Homologous_superfamily|Domain|Domain|Homologous_superfamily|Domain|Homologous_superfamily	Armadillo-type fold|Heat shock chaperonin-binding|Ubiquitin-associated domain|UBA-like superfamily|Ubiquitin-like domain|Ubiquitin-like domain superfamily			R-MMU-8856825	Cargo recognition for clathrin-mediated endocytosis
Q63932	Map2k2	Dual specificity mitogen-activated protein kinase kinase 2 OS=Mus musculus OX=10090 GN=Map2k2 PE=1 SV=2	9	4	4	1	401	44.4	7.05	7.14	14.8518	14.232	0.619797	1.53666	Up	0.0401557	0.169717	14.6088	15.1758	14.7708	14.0079	14.4187	14.2694	Dual specificity mitogen-activated protein kinase kinase 2	26396	Map2k2	GO:0060502,GO:0070371,GO:0060324,GO:0007507,GO:0048009,GO:0060425,GO:0000165,GO:0010629,GO:0036289,GO:0050772,GO:2000147,GO:0045893,GO:1903800,GO:0071902,GO:0006468,GO:0048679,GO:2000641,GO:0090170,GO:0032872,GO:0048538,GO:0030878,GO:0060440,GO:0005938,GO:0005911,GO:0005737,GO:0009898,GO:0005829,GO:0005769,GO:0005783,GO:0005925,GO:0005794,GO:0005770,GO:0005874,GO:0005739,GO:0005634,GO:0048471,GO:…	epithelial cell proliferation involved in lung morphogenesis|ERK1 and ERK2 cascade|face development|heart development|insulin-like growth factor receptor signaling pathway|lung morphogenesis|MAPK cascade|negative regulation of gene expression|peptidyl-serine autophosphorylation|positive regulation of axonogenesis|positive regulation of cell motility|positive regulation of DNA-templated transcript…	mmu04010,mmu04012,mmu04014,mmu04015,mmu04370,mmu04371,mmu04066,mmu04068,mmu04072,mmu04071,mmu04024,mmu04022,mmu04151,mmu04150,mmu04140,mmu04210,mmu04218,mmu04540,mmu04550,mmu04810,mmu04613,mmu04620,mmu04650,mmu04660,mmu04662,mmu04664,mmu04910,mmu04929,mmu04912,mmu04915,mmu04917,mmu04921,mmu04926,mmu04935,mmu04919,mmu04916,mmu04270,mmu04720,mmu04730,mmu04722,mmu05200,mmu05206,mmu05205,mmu05207,mmu…	MAPK signaling pathway|ErbB signaling pathway|Ras signaling pathway|Rap1 signaling pathway|VEGF signaling pathway|Apelin signaling pathway|HIF-1 signaling pathway|FoxO signaling pathway|Phospholipase D signaling pathway|Sphingolipid signaling pathway|cAMP signaling pathway|cGMP-PKG signaling pathway|PI3K-Akt signaling pathway|mTOR signaling pathway|Autophagy - animal|Apoptosis|Cellular senescence…	K04369	KOG0581	G	MAP kinase kinase activity	Carbohydrate transport and metabolism	PF00069	Pkinase	Protein kinase domain	IPR011009,IPR000719,IPR017441,IPR008271	Homologous_superfamily|Domain|Binding_site|Active_site	Protein kinase-like domain superfamily|Protein kinase domain|Protein kinase, ATP binding site|Serine/threonine-protein kinase, active site	WP10,WP1249,WP151,WP1560,WP251,WP2841,WP297,WP339,WP3654,WP387,WP4265,WP450,WP493,WP523,WP572,WP6,WP65,WP85	IL-9 signaling pathway|EPO receptor signaling|IL-5 signaling pathway|MicroRNAs in cardiomyocyte hypertrophy|Mapk cascade|Focal adhesion: PI3K-Akt-mTOR signaling pathway|IL-7 signaling pathway|ESC pluripotency pathways|Novel Jun-Dmp1 pathway|IL-6 signaling pathway|Ethanol metabolism resulting in production of ROS by CYP2E1|IL-2 signaling pathway|Mapk signaling pathway|Regulation of actin cytoskele…	R-MMU-112411,R-MMU-170968,R-MMU-445144,R-MMU-5673000,R-MMU-5674135,R-MMU-5674499	MAPK1 (ERK2) activation|Frs2-mediated activation|Signal transduction by L1|RAF activation|MAP2K and MAPK activation|Negative feedback regulation of MAPK pathway
Q9CQM5	Txndc17	Thioredoxin domain-containing protein 17 OS=Mus musculus OX=10090 GN=Txndc17 PE=1 SV=1	24	3	8	3	123	14	4.77	16.82	18.6334	18.0128	0.62058	1.53749	Up	0.0266115	0.143437	18.3828	18.8277	18.6897	17.9161	18.26	17.8624	Thioredoxin domain-containing protein 17	52700	Txndc17	GO:0033209,GO:0005829,GO:0004601,GO:0047134	tumor necrosis factor-mediated signaling pathway|cytosol|peroxidase activity|protein-disulfide reductase (NAD(P)) activity				KOG3425	I	protein-disulfide reductase activity	Lipid transport and metabolism	PF06110	DUF953	Eukaryotic protein of unknown function (DUF953)	IPR036249,IPR045108,IPR010357	Homologous_superfamily|Family|Domain	Thioredoxin-like superfamily|Thioredoxin domain-containing protein 17-like|Thioredoxin domain-containing protein 17-like domain
P04202	Tgfb1	Transforming growth factor beta-1 proprotein OS=Mus musculus OX=10090 GN=Tgfb1 PE=1 SV=1	22	8	16	8	390	44.3	8.62	38.28	19.9871	19.3647	0.622417	1.53945	Up	0.0026772	0.050326	20.1534	19.9042	19.9037	19.4515	19.3213	19.3212	Transforming growth factor beta-1 proprotein	21803	Tgfb1	GO:0002460,GO:0007568,GO:0009887,GO:0031100,GO:0003180,GO:0006754,GO:0030509,GO:0060751,GO:0060435,GO:0002362,GO:0001775,GO:0016477,GO:0000902,GO:0008283,GO:0045216,GO:0006874,GO:0071549,GO:0071363,GO:1990314,GO:0071479,GO:0071260,GO:0071407,GO:0071560,GO:0098586,GO:0002062,GO:0002069,GO:0007182,GO:0061448,GO:0006952,GO:0050832,GO:0048565,GO:1990402,GO:0070166,GO:0007492,GO:0007173,GO:0050673,GO:…	adaptive immune response based on somatic recombination of immune receptors built from immunoglobulin superfamily domains|aging|animal organ morphogenesis|animal organ regeneration|aortic valve morphogenesis|ATP biosynthetic process|BMP signaling pathway|branch elongation involved in mammary gland duct branching|bronchiole development|CD4-positive, CD25-positive, alpha-beta regulatory T cell line…	mmu04010,mmu04350,mmu04390,mmu04068,mmu04060,mmu04110,mmu04218,mmu04659,mmu04672,mmu04926,mmu04380,mmu05200,mmu05205,mmu05210,mmu05212,mmu05225,mmu05226,mmu05220,mmu05211,mmu05166,mmu05161,mmu05152,mmu05146,mmu05144,mmu05145,mmu05140,mmu05142,mmu05323,mmu05321,mmu05410,mmu05414,mmu05415,mmu04932,mmu04933	MAPK signaling pathway|TGF-beta signaling pathway|Hippo signaling pathway|FoxO signaling pathway|Cytokine-cytokine receptor interaction|Cell cycle|Cellular senescence|Th17 cell differentiation|Intestinal immune network for IgA production|Relaxin signaling pathway|Osteoclast differentiation|Pathways in cancer|Proteoglycans in cancer|Colorectal cancer|Pancreatic cancer|Hepatocellular carcinoma|Gast…	K13375	KOG3900	M	positive regulation of pathway-restricted SMAD protein phosphorylation	Cell wall/membrane/envelope biogenesis	PF00019,PF00688	TGF_beta|TGFb_propeptide	Transforming growth factor beta like domain|TGF-beta propeptide	IPR029034,IPR001839,IPR001111,IPR016319,IPR015615,IPR003939,IPR017948	Homologous_superfamily|Domain|Domain|Family|Family|Family|Conserved_site	Cystine-knot cytokine|Transforming growth factor-beta, C-terminal|TGF-beta, propeptide|Transforming growth factor-beta|Transforming growth factor-beta-related|Transforming growth factor beta-1 proprotein|Transforming growth factor beta, conserved site	WP113,WP1270,WP1498,WP1560,WP1763,WP222,WP2432,WP2573,WP3632,WP447,WP493,WP5056,WP5242	TGF-beta signaling pathway|Endochondral ossification|Dopaminergic neurogenesis|MicroRNAs in cardiomyocyte hypertrophy|Mechanisms associated with pluripotency|Cytokines and inflammatory response|Spinal cord injury|Primary focal segmental glomerulosclerosis (FSGS)|Lung fibrosis|Adipogenesis genes|Mapk signaling pathway|Burn wound healing|Comprehensive IL-17A signaling	R-MMU-114608,R-MMU-202733,R-MMU-2129379,R-MMU-2173788,R-MMU-2173789,R-MMU-2173791,R-MMU-3000170,R-MMU-8941855,R-MMU-8941858,R-MMU-8951936	Platelet degranulation |Cell surface interactions at the vascular wall|Molecules associated with elastic fibres|Downregulation of TGF-beta receptor signaling|TGF-beta receptor signaling activates SMADs|TGF-beta receptor signaling in EMT (epithelial to mesenchymal transition)|Syndecan interactions|RUNX3 regulates CDKN1A transcription|Regulation of RUNX3 expression and activity|RUNX3 regulates p14-…
P57759	Erp29	Endoplasmic reticulum resident protein 29 OS=Mus musculus OX=10090 GN=Erp29 PE=1 SV=2	41	11	31	11	262	28.8	6.15	56.34	20.8301	20.2074	0.622723	1.53978	Up	0.0044843	0.0622721	20.6889	20.8781	20.9232	20.2339	20.3319	20.0563	Endoplasmic reticulum resident protein 29	67397	Erp29	GO:0006888,GO:0010629,GO:0050709,GO:0010628,GO:0043406,GO:0001934,GO:0009306,GO:1902235,GO:0009986,GO:0005783,GO:0005788,GO:0042470,GO:0005790,GO:0030133,GO:0051087,GO:0042803	endoplasmic reticulum to Golgi vesicle-mediated transport|negative regulation of gene expression|negative regulation of protein secretion|positive regulation of gene expression|positive regulation of MAP kinase activity|positive regulation of protein phosphorylation|protein secretion|regulation of endoplasmic reticulum stress-induced intrinsic apoptotic signaling pathway|cell surface|endoplasmic …	mmu04141	Protein processing in endoplasmic reticulum	K09586	ENOG502QSHC	S	protein secretion	Function unknown	PF07749,PF07912	ERp29|ERp29_N	Endoplasmic reticulum protein ERp29, C-terminal domain|ERp29, N-terminal domain	IPR016855,IPR011679,IPR036356,IPR012883,IPR036249	Family|Domain|Homologous_superfamily|Domain|Homologous_superfamily	Endoplasmic reticulum resident protein 29|Endoplasmic reticulum resident protein 29, C-terminal|Endoplasmic reticulum resident protein 29, C-terminal domain superfamily|ERp29, N-terminal|Thioredoxin-like superfamily
Q8CFV9	Rfk	Riboflavin kinase OS=Mus musculus OX=10090 GN=Rfk PE=1 SV=2	13	2	2	2	155	17.4	7.55	2.39	16.5555	15.9317	0.62379	1.54092	Up	0.00715227	0.0778098	16.347	16.5676	16.752	16.0079	15.8987	15.8886	Riboflavin kinase	54391	Rfk	GO:0006915,GO:0009398,GO:0016310,GO:0033864,GO:0072593,GO:0009231,GO:0006771,GO:0005739,GO:0005524,GO:0046872,GO:0008531	apoptotic process|FMN biosynthetic process|phosphorylation|positive regulation of NAD(P)H oxidase activity|reactive oxygen species metabolic process|riboflavin biosynthetic process|riboflavin metabolic process|mitochondrion|ATP binding|metal ion binding|riboflavin kinase activity	mmu00740	Riboflavin metabolism	K00861	KOG3110	H	riboflavin kinase activity	Coenzyme transport and metabolism	PF01687	Flavokinase	Riboflavin kinase	IPR023468,IPR015865,IPR023465	Family|Domain|Homologous_superfamily	Riboflavin kinase|Riboflavin kinase domain, bacterial/eukaryotic|Riboflavin kinase domain superfamily			R-MMU-196843	Vitamin B2 (riboflavin) metabolism
Q8K385	FRRS1	Ferric-chelate reductase 1 OS=Mus musculus OX=10090 GN=FRRS1 PE=1 SV=1	4	2	5	2	592	66	8.1	10.06	17.8066	17.1806	0.625993	1.54327	Up	0.0464933	0.180836	17.5337	18.0361	17.85	17.1588	17.4745	16.9085	Ferric-chelate reductase 1	20321	FRRS1	GO:0006879,GO:0016020,GO:0046872,GO:0016722	cellular iron ion homeostasis|membrane|metal ion binding|oxidoreductase activity, acting on metal ions				KOG4293	U	DOMON domain-containing protein	Intracellular trafficking, secretion, and vesicular transport	PF02014	Reeler	Reeler domain	IPR006593,IPR005018,IPR002861,IPR042307	Domain|Domain|Domain|Homologous_superfamily	Cytochrome b561/ferric reductase transmembrane|DOMON domain|Reeler domain|Reeler domain superfamily
Q9JJF9	Sppl2a	Signal peptide peptidase-like 2A OS=Mus musculus OX=10090 GN=Sppl2a PE=1 SV=2	2	1	1	1	523	58.1	7.06	2.8	16.9244	16.2975	0.626947	1.54429	Up	0.0104405	0.0944793	16.6879	17.0361	17.0493	16.2452	16.4375	16.2097	Signal peptide peptidase-like 2A	66552	Sppl2a	GO:0006509,GO:0031293,GO:0033619,GO:0050776,GO:0098554,GO:0030660,GO:0043231,GO:0005770,GO:0031902,GO:0098553,GO:0005765,GO:0016020,GO:0005886,GO:0042500,GO:0042803	membrane protein ectodomain proteolysis|membrane protein intracellular domain proteolysis|membrane protein proteolysis|regulation of immune response|cytoplasmic side of endoplasmic reticulum membrane|Golgi-associated vesicle membrane|intracellular membrane-bounded organelle|late endosome|late endosome membrane|lumenal side of endoplasmic reticulum membrane|lysosomal membrane|membrane|plasma membr…				KOG2442	U	aspartic-type endopeptidase activity	Intracellular trafficking, secretion, and vesicular transport	PF04258	Peptidase_A22B	Signal peptide peptidase	IPR046450,IPR007369,IPR006639	Homologous_superfamily|Family|Family	PA domain superfamily|Peptidase A22B, signal peptide peptidase|Presenilin/signal peptide peptidase			R-MMU-5357905	Regulation of TNFR1 signaling
Q62448	Eif4g2	Eukaryotic translation initiation factor 4 gamma 2 OS=Mus musculus OX=10090 GN=Eif4g2 PE=1 SV=2	3	3	3	3	906	102	7.14	3.96	17.1485	16.5202	0.628363	1.54581	Up	0.00366603	0.0567832	17.1538	17.2163	17.0755	16.4908	16.6969	16.3728	Eukaryotic translation initiation factor 4 gamma 2	13690	Eif4g2	GO:0034645,GO:0010507,GO:0045773,GO:0030307,GO:0060999,GO:0045727,GO:0006446,GO:0030424,GO:0005737,GO:0005829,GO:0016281,GO:0014069,GO:0003729,GO:0008135,GO:0003743	cellular macromolecule biosynthetic process|negative regulation of autophagy|positive regulation of axon extension|positive regulation of cell growth|positive regulation of dendritic spine development|positive regulation of translation|regulation of translational initiation|axon|cytoplasm|cytosol|eukaryotic translation initiation factor 4F complex|postsynaptic density|mRNA binding|translation fac…	mmu05416	Viral myocarditis	K03260	KOG0401	T	translation initiation factor activity	Signal transduction mechanisms	PF02847,PF02854,PF02020	MA3|MIF4G|W2	MA3 domain|MIF4G domain|eIF4-gamma/eIF5/eIF2-epsilon	IPR016024,IPR045208,IPR003891,IPR003890,IPR003307	Homologous_superfamily|Family|Domain|Domain|Domain	Armadillo-type fold|Initiation factor 4G|Initiation factor eIF-4 gamma, MA3|MIF4G-like, type 3|W2 domain	WP307,WP310,WP544	Translation factors|mRNA processing|Exercise-induced circadian regulation	R-MMU-1169408	ISG15 antiviral mechanism
O35874	Slc1a4	Neutral amino acid transporter A OS=Mus musculus OX=10090 GN=Slc1a4 PE=1 SV=1	4	2	3	2	532	56	5.87	8.19	18.4866	17.8548	0.63173	1.54942	Up	0.00682532	0.0763515	18.3889	18.3734	18.6975	17.8513	17.9662	17.747	Neutral amino acid transporter A	55963	Slc1a4	GO:0050890,GO:0034589,GO:1904273,GO:0015808,GO:0140009,GO:0015813,GO:1903812,GO:0015825,GO:0015824,GO:0098718,GO:0015826,GO:0005813,GO:0030425,GO:0005882,GO:0042470,GO:0016020,GO:0043025,GO:0005886,GO:0005254,GO:0015180,GO:0015183,GO:0015184,GO:0034590,GO:0015193,GO:0015194,GO:0015195,GO:0015175,GO:0015293	cognition|hydroxyproline transport|L-alanine import across plasma membrane|L-alanine transport|L-aspartate import across plasma membrane|L-glutamate transmembrane transport|L-serine import across plasma membrane|L-serine transport|proline transport|serine import across plasma membrane|threonine transport|centrosome|dendrite|intermediate filament|melanosome|membrane|neuronal cell body|plasma membr…				KOG3787	C	amino acid transporter	Energy production and conversion	PF00375	SDF	Sodium:dicarboxylate symporter family	IPR001991,IPR018107,IPR036458	Family|Conserved_site|Homologous_superfamily	Sodium:dicarboxylate symporter|Sodium:dicarboxylate symporter, conserved site|Sodium:dicarboxylate symporter superfamily			R-MMU-352230	Amino acid transport across the plasma membrane
Q05910	Adam8	Disintegrin and metalloproteinase domain-containing protein 8 OS=Mus musculus OX=10090 GN=Adam8 PE=1 SV=3	10	6	12	6	826	90	7.87	27.09	19.5755	18.9397	0.635823	1.55382	Up	0.0144091	0.109323	19.3345	19.8487	19.5434	18.9343	19.0052	18.8796	Disintegrin and metalloproteinase domain-containing protein 8	11501	Adam8	GO:0001525,GO:0043534,GO:0000902,GO:0098609,GO:0007160,GO:0071456,GO:0006954,GO:0002523,GO:0048247,GO:0061025,GO:0043524,GO:2000399,GO:0072675,GO:0002675,GO:0045780,GO:0045785,GO:0002693,GO:2000418,GO:2000415,GO:0050729,GO:0045089,GO:0043406,GO:0051044,GO:2000391,GO:0051092,GO:0051897,GO:0033089,GO:2000406,GO:0070245,GO:2000309,GO:0006508,GO:0022407,GO:0045670,GO:0048729,GO:0071133,GO:0009986,GO:…	angiogenesis|blood vessel endothelial cell migration|cell morphogenesis|cell-cell adhesion|cell-matrix adhesion|cellular response to hypoxia|inflammatory response|leukocyte migration involved in inflammatory response|lymphocyte chemotaxis|membrane fusion|negative regulation of neuron apoptotic process|negative regulation of thymocyte aggregation|osteoclast fusion|positive regulation of acute infl…				KOG3607	L	metalloendopeptidase activity	Replication, recombination and repair	PF08516,PF00200,PF01562,PF01421	ADAM_CR|Disintegrin|Pep_M12B_propep|Reprolysin	ADAM cysteine-rich|Disintegrin|Reprolysin family propeptide|Reprolysin (M12B) family zinc metalloprotease	IPR006586,IPR018358,IPR001762,IPR036436,IPR000742,IPR024079,IPR001590,IPR002870,IPR034027	Domain|Conserved_site|Domain|Homologous_superfamily|Domain|Homologous_superfamily|Domain|Domain|Domain	ADAM, cysteine-rich domain|Disintegrin, conserved site|Disintegrin domain|Disintegrin domain superfamily|EGF-like domain|Metallopeptidase, catalytic domain superfamily|Peptidase M12B, ADAM/reprolysin|Peptidase M12B, propeptide|Reprolysin domain, adamalysin-type			R-MMU-1474228,R-MMU-6798695	Degradation of the extracellular matrix|Neutrophil degranulation
A0A0B4J1G0	Fcgr4	Low affinity immunoglobulin gamma Fc region receptor III-A OS=Mus musculus OX=10090 GN=Fcgr4 PE=1 SV=1	12	3	3	3	249	28.4	8.09	8.74	17.3956	16.7598	0.635847	1.55385	Up	0.00165981	0.0421061	17.2974	17.4424	17.4472	16.8009	16.8526	16.626	Low affinity immunoglobulin gamma Fc region receptor III-A	246256	Fcgr4	GO:0007166,GO:0071222,GO:0002468,GO:0160006,GO:0042119,GO:0045780,GO:0050776,GO:0051930,GO:0009986,GO:0009897,GO:0005615,GO:0033001,GO:0005886,GO:0034235,GO:0019863,GO:0019767,GO:0019864,GO:0019770,GO:0140375,GO:0019772,GO:0004888	cell surface receptor signaling pathway|cellular response to lipopolysaccharide|dendritic cell antigen processing and presentation|Fc receptor-mediated immune complex endocytosis|neutrophil activation|positive regulation of bone resorption|regulation of immune response|regulation of sensory perception of pain|cell surface|external side of plasma membrane|extracellular space|Fc-gamma receptor III …	mmu04145,mmu04613,mmu04650,mmu04666,mmu04380,mmu05150,mmu05152,mmu05140,mmu05322	Phagosome|Neutrophil extracellular trap formation|Natural killer cell mediated cytotoxicity|Fc gamma R-mediated phagocytosis|Osteoclast differentiation|Staphylococcus aureus infection|Tuberculosis|Leishmaniasis|Systemic lupus erythematosus	K06463	ENOG502RU1M	S	IgG binding	Function unknown	PF13895	Ig_2	Immunoglobulin domain	IPR007110,IPR036179,IPR013783,IPR003599,IPR003598	Domain|Homologous_superfamily|Homologous_superfamily|Domain|Domain	Immunoglobulin-like domain|Immunoglobulin-like domain superfamily|Immunoglobulin-like fold|Immunoglobulin subtype|Immunoglobulin subtype 2			R-MMU-163125,R-MMU-198933,R-MMU-2029481,R-MMU-2029482,R-MMU-2029485,R-MMU-6798695	Post-translational modification: synthesis of GPI-anchored proteins|Immunoregulatory interactions between a Lymphoid and a non-Lymphoid cell|FCGR activation|Regulation of actin dynamics for phagocytic cup formation|Role of phospholipids in phagocytosis|Neutrophil degranulation
Q99P91	Gpnmb	Transmembrane glycoprotein NMB OS=Mus musculus OX=10090 GN=Gpnmb PE=1 SV=2	29	15	49	15	574	63.6	7.61	133.62	21.5972	20.9604	0.636837	1.55492	Up	0.0260142	0.141982	21.554	21.8128	21.4248	20.8901	21.2392	20.7518	Transmembrane glycoprotein NMB	93695	Gpnmb	GO:0030282,GO:0007155,GO:0007267,GO:0001818,GO:2000134,GO:1901215,GO:0050868,GO:0042130,GO:0032720,GO:0001649,GO:0030335,GO:0070374,GO:0031954,GO:0001934,GO:0034103,GO:0007165,GO:0031410,GO:0031901,GO:0033162,GO:0016020,GO:0005886,GO:0008201,GO:0005178,GO:0048018,GO:0045545	bone mineralization|cell adhesion|cell-cell signaling|negative regulation of cytokine production|negative regulation of G1/S transition of mitotic cell cycle|negative regulation of neuron death|negative regulation of T cell activation|negative regulation of T cell proliferation|negative regulation of tumor necrosis factor production|osteoblast differentiation|positive regulation of cell migration…				ENOG502QVWX	S	syndecan binding	Function unknown	PF20433,PF00801	PKAT_KLD|PKD	PKAT, KLD domain|PKD domain	IPR013783,IPR045219,IPR046846,IPR022409,IPR000601,IPR035986	Homologous_superfamily|Family|Domain|Domain|Domain|Homologous_superfamily	Immunoglobulin-like fold|PKD- and KLD-Associated Transmembrane|PKAT, KLD domain|PKD/Chitinase domain|PKD domain|PKD domain superfamily			R-MMU-8857538	PTK6 promotes HIF1A stabilization
Q9D7E3	Ovca2	Esterase OVCA2 OS=Mus musculus OX=10090 GN=Ovca2 PE=1 SV=1	5	1	1	1	225	24.2	5.88	2.59	15.1007	14.4604	0.640217	1.55856	Up	0.0240351	0.137434	15.3363	14.7639	15.2018	14.5245	14.354	14.5029	Esterase OVCA2	246257	Ovca2	GO:0032526,GO:0005737,GO:0005634,GO:0016787	response to retinoic acid|cytoplasm|nucleus|hydrolase activity				KOG2551	O	polyketide biosynthetic process	Posttranslational modification, protein turnover, chaperones	PF03959	FSH1	Serine hydrolase (FSH1)	IPR029058,IPR005645	Homologous_superfamily|Domain	Alpha/Beta hydrolase fold|Serine hydrolase FSH
P70206	Plxna1	Plexin-A1 OS=Mus musculus OX=10090 GN=Plxna1 PE=1 SV=1	4	6	8	6	1894	211	6.9	4.74	17.5341	16.8815	0.652573	1.57197	Up	0.029241	0.148946	17.2649	17.5546	17.7828	16.9543	17.0554	16.6348	Plexin-A1	18844	Plxna1	GO:0060666,GO:0021828,GO:0007162,GO:1990138,GO:0097485,GO:0021628,GO:0050772,GO:0030334,GO:0008360,GO:0043087,GO:0014910,GO:1902287,GO:0005829,GO:0016020,GO:0005654,GO:0005886,GO:0002116,GO:0017154	dichotomous subdivision of terminal units involved in salivary gland branching|gonadotrophin-releasing hormone neuronal migration to the hypothalamus|negative regulation of cell adhesion|neuron projection extension|neuron projection guidance|olfactory nerve formation|positive regulation of axonogenesis|regulation of cell migration|regulation of cell shape|regulation of GTPase activity|regulation …	mmu04360	Axon guidance	K06820	KOG3610	BQ	semaphorin-plexin signaling pathway	Chromatin structure and dynamics|Secondary metabolites biosynthesis, transport and catabolism	PF08337,PF20170,PF01437,PF01403,PF01833,PF18020,PF17960	Plexin_cytopl|Plexin_RBD|PSI|Sema|TIG|TIG_2|TIG_plexin	Plexin cytoplasmic RasGAP domain|Plexin cytoplasmic RhoGTPase-binding domain|Plexin repeat|Sema domain|IPT/TIG domain|TIG domain found in plexin|TIG domain	IPR013783,IPR014756,IPR002909,IPR031148,IPR042744,IPR013548,IPR046800,IPR002165,IPR016201,IPR008936,IPR001627,IPR036352,IPR041019,IPR041362,IPR015943	Homologous_superfamily|Homologous_superfamily|Domain|Family|Domain|Domain|Domain|Repeat|Domain|Homologous_superfamily|Domain|Homologous_superfamily|Domain|Domain|Homologous_superfamily	Immunoglobulin-like fold|Immunoglobulin E-set|IPT domain|Plexin family|Plexin-A1, Sema domain|Plexin, cytoplasmic RasGAP domain|Plexin, cytoplasmic RhoGTPase-binding domain|Plexin repeat|PSI domain|Rho GTPase activation protein|Sema domain|Sema domain superfamily|Plexin, TIG domain 1|Plexin, TIG domain 2|WD40/YVTN repeat-like-containing domain superfamily			R-MMU-399954,R-MMU-399955,R-MMU-399956,R-MMU-416700,R-MMU-9013405,R-MMU-9696273	Sema3A PAK dependent Axon repulsion|SEMA3A-Plexin repulsion signaling by inhibiting Integrin adhesion|CRMPs in Sema3A signaling|Other semaphorin interactions|RHOD GTPase cycle|RND1 GTPase cycle
Q9CR27	Washc3	WASH complex subunit 3 OS=Mus musculus OX=10090 GN=Washc3 PE=1 SV=1	14	3	3	3	194	21.1	4.46	4.8	17.2756	16.6196	0.656023	1.57573	Up	0.013305	0.108233	17.1639	17.336	17.327	16.5912	16.8827	16.3849	WASH complex subunit 3	67282	Washc3	GO:0030041,GO:0016197,GO:0006887,GO:0015031,GO:0034315,GO:0031901,GO:0071203	actin filament polymerization|endosomal transport|exocytosis|protein transport|regulation of Arp2/3 complex-mediated actin nucleation|early endosome membrane|WASH complex	mmu04144	Endocytosis	K18463	KOG4496	DTZ	protein localization	Cell cycle control, cell division, chromosome partitioning|Signal transduction mechanisms|Cytoskeleton	PF10152	CCDC53	Subunit CCDC53 of WASH complex	IPR019309	Family	WASH complex subunit 3
Q8R001	Mapre2	Microtubule-associated protein RP/EB family member 2 OS=Mus musculus OX=10090 GN=Mapre2 PE=1 SV=1	22	6	7	5	326	36.9	5.38	9.99	17.6714	17.0133	0.65805	1.57795	Up	0.00335108	0.0547204	17.6191	17.6431	17.752	17.1036	17.1172	16.8193	Microtubule-associated protein RP/EB family member 2	212307	Mapre2	GO:0051301,GO:0032014,GO:0120183,GO:0043547,GO:0051549,GO:1904825,GO:0031110,GO:0051225,GO:0005881,GO:0005925,GO:0015630,GO:0005815,GO:0035371,GO:0051233,GO:0042802,GO:0008017,GO:0051010,GO:0019901	cell division|positive regulation of ARF protein signal transduction|positive regulation of focal adhesion disassembly|positive regulation of GTPase activity|positive regulation of keratinocyte migration|protein localization to microtubule plus-end|regulation of microtubule polymerization or depolymerization|spindle assembly|cytoplasmic microtubule|focal adhesion|microtubule cytoskeleton|microtub…				KOG3000	DZ	microtubule binding	Cell cycle control, cell division, chromosome partitioning|Cytoskeleton	PF00307,PF03271	CH|EB1	Calponin homology (CH) domain|EB1-like C-terminal motif	IPR001715,IPR036872,IPR004953,IPR036133,IPR027328	Domain|Homologous_superfamily|Domain|Homologous_superfamily|Family	Calponin homology domain|CH domain superfamily|EB1, C-terminal|EB1, C-terminal domain superfamily|Microtubule-associated protein RP/EB
Q8BHT6	B3glct	Beta-1,3-glucosyltransferase OS=Mus musculus OX=10090 GN=B3glct PE=1 SV=3	3	2	2	2	489	55.3	6.92	2.23	16.7639	16.103	0.660897	1.58106	Up	0.0184521	0.121847	16.55	16.7926	16.949	16.2726	16.182	15.8543	Beta-1,3-glucosyltransferase	381694	B3glct	GO:0006004,GO:0006486,GO:0005789,GO:0008375	fucose metabolic process|protein glycosylation|endoplasmic reticulum membrane|acetylglucosaminyltransferase activity	mmu00514	Other types of O-glycan biosynthesis	K13675	KOG2246	M	glycoprotein-N-acetylgalactosamine 3-beta-galactosyltransferase activity	Cell wall/membrane/envelope biogenesis	PF02434	Fringe	Fringe-like	IPR003378,IPR029044	Family|Homologous_superfamily	Fringe-like|Nucleotide-diphospho-sugar transferases			R-MMU-5173214	O-glycosylation of TSR domain-containing proteins
P20029	Hspa5	Endoplasmic reticulum chaperone BiP OS=Mus musculus OX=10090 GN=Hspa5 PE=1 SV=3	53	38	192	36	655	72.4	5.16	552.34	23.9551	23.265	0.69006	1.61335	Up	0.0371269	0.163713	24.3587	23.6472	23.8594	23.3935	23.2735	23.1281	Endoplasmic reticulum chaperone BiP	14828	Hspa5	GO:0071236,GO:0071277,GO:0071320,GO:0071480,GO:0042149,GO:0071353,GO:0071287,GO:1990090,GO:0034620,GO:0071466,GO:0021680,GO:0021589,GO:0051085,GO:0030968,GO:0006983,GO:0001554,GO:0035437,GO:0043066,GO:1903895,GO:0031333,GO:0030512,GO:0051402,GO:0030182,GO:0030335,GO:0040019,GO:0010976,GO:0031398,GO:0031204,GO:0042026,GO:0051603,GO:0042220,GO:0034976,GO:1904313,GO:0097501,GO:1901998,GO:0030433,GO:…	cellular response to antibiotic|cellular response to calcium ion|cellular response to cAMP|cellular response to gamma radiation|cellular response to glucose starvation|cellular response to interleukin-4|cellular response to manganese ion|cellular response to nerve growth factor stimulus|cellular response to unfolded protein|cellular response to xenobiotic stimulus|cerebellar Purkinje cell layer d…	mmu03060,mmu04141,mmu04612,mmu04918,mmu05012,mmu05014,mmu05020,mmu05022,mmu05417	Protein export|Protein processing in endoplasmic reticulum|Antigen processing and presentation|Thyroid hormone synthesis|Parkinson disease|Amyotrophic lateral sclerosis|Prion disease|Pathways of neurodegeneration - multiple diseases|Lipid and atherosclerosis	K09490	KOG0100	O	ATP binding	Posttranslational modification, protein turnover, chaperones	PF00012	HSP70	Hsp70 protein	IPR043129,IPR042050,IPR018181,IPR029048,IPR029047,IPR013126	Homologous_superfamily|Domain|Conserved_site|Homologous_superfamily|Homologous_superfamily|Family	ATPase, nucleotide binding domain|Endoplasmic reticulum chaperone BIP, nucleotide-binding domain|Heat shock protein 70, conserved site|Heat shock protein 70kD, C-terminal domain superfamily|Heat shock protein 70kD, peptide-binding domain superfamily|Heat shock protein 70 family	WP493	Mapk signaling pathway	R-MMU-3371453,R-MMU-983170	Regulation of HSF1-mediated heat shock response|Antigen Presentation: Folding, assembly and peptide loading of class I MHC
Q99LN9	Dohh	Deoxyhypusine hydroxylase OS=Mus musculus OX=10090 GN=Dohh PE=1 SV=2	12	3	4	3	302	32.9	4.84	4.77	16.868	16.1703	0.697733	1.62195	Up	0.00938063	0.0885929	16.7442	16.9396	16.9204	16.1303	16.4218	15.9588	Deoxyhypusine hydroxylase	102115	Dohh	GO:0008612,GO:0019135,GO:0005506,GO:0016491	peptidyl-lysine modification to peptidyl-hypusine|deoxyhypusine monooxygenase activity|iron ion binding|oxidoreductase activity				KOG0567	C	deoxyhypusine monooxygenase activity	Energy production and conversion				IPR011989,IPR016024,IPR027517,IPR004155	Homologous_superfamily|Homologous_superfamily|Family|Repeat	Armadillo-like helical|Armadillo-type fold|Deoxyhypusine hydroxylase|PBS lyase HEAT-like repeat			R-MMU-204626	Hypusine synthesis from eIF5A-lysine
Q8CFI2	Cdc34	Ubiquitin-conjugating enzyme E2 R1 OS=Mus musculus OX=10090 GN=Cdc34 PE=1 SV=1	6	2	4	1	235	26.6	4.56	8.54	16.6424	15.9362	0.706167	1.63146	Up	0.0129186	0.106661	16.8777	16.5676	16.4819	15.9281	16.1365	15.7441	Ubiquitin-conjugating enzyme E2 R1	216150	Cdc34	GO:0007049,GO:0035458,GO:0043951,GO:0090261,GO:0043525,GO:0043161,GO:0070936,GO:0006513,GO:0000209,GO:0016567,GO:0070848,GO:0006511,GO:0005829,GO:0016607,GO:0005524,GO:0061631,GO:0004842	cell cycle|cellular response to interferon-beta|negative regulation of cAMP-mediated signaling|positive regulation of inclusion body assembly|positive regulation of neuron apoptotic process|proteasome-mediated ubiquitin-dependent protein catabolic process|protein K48-linked ubiquitination|protein monoubiquitination|protein polyubiquitination|protein ubiquitination|response to growth factor|ubiqui…	mmu04120	Ubiquitin mediated proteolysis	K02207	KOG0425	O	protein polyubiquitination	Posttranslational modification, protein turnover, chaperones	PF00179	UQ_con	Ubiquitin-conjugating enzyme	IPR000608,IPR023313,IPR016135	Domain|Active_site|Homologous_superfamily	Ubiquitin-conjugating enzyme E2|Ubiquitin-conjugating enzyme, active site|Ubiquitin-conjugating enzyme/RWD-like			R-MMU-202424,R-MMU-2871837,R-MMU-5607764,R-MMU-8866652,R-MMU-983168	Downstream TCR signaling|FCERI mediated NF-kB activation|CLEC7A (Dectin-1) signaling|Synthesis of active ubiquitin: roles of E1 and E2 enzymes|Antigen processing: Ubiquitination & Proteasome degradation
P30204	Msr1	Macrophage scavenger receptor types I and II OS=Mus musculus OX=10090 GN=Msr1 PE=1 SV=3	10	5	5	5	458	50.1	6.54	11.35	18.803	18.0951	0.707927	1.63345	Up	0.0387831	0.167165	18.5534	19.1139	18.7418	18.1007	18.3794	17.8053	Macrophage scavenger receptor types I and II	20288	Msr1	GO:0097242,GO:0030301,GO:0051649,GO:0042953,GO:0010629,GO:0006911,GO:0034381,GO:0010886,GO:0010744,GO:0006898,GO:0005581,GO:0031410,GO:0005829,GO:0009897,GO:0034362,GO:0005886,GO:0001540,GO:0038024,GO:0030169,GO:0005044	amyloid-beta clearance|cholesterol transport|establishment of localization in cell|lipoprotein transport|negative regulation of gene expression|phagocytosis, engulfment|plasma lipoprotein particle clearance|positive regulation of cholesterol storage|positive regulation of macrophage derived foam cell differentiation|receptor-mediated endocytosis|collagen trimer|cytoplasmic vesicle|cytosol|externa…	mmu04145	Phagosome	K06558	ENOG502QUW0	U	positive regulation of cholesterol storage	Intracellular trafficking, secretion, and vesicular transport	PF01391,PF03523,PF00530	Collagen|Macscav_rec|SRCR	Collagen triple helix repeat (20 copies)|Macrophage scavenger receptor|Scavenger receptor cysteine-rich domain	IPR008160,IPR003543,IPR001190,IPR017448,IPR036772	Repeat|Family|Domain|Domain|Homologous_superfamily	Collagen triple helix repeat|Macrophage scavenger receptor, Class A-I/II|SRCR domain|SRCR-like domain|SRCR-like domain superfamily			R-MMU-3000480	Scavenging by Class A Receptors
P0CG49	Ubb	Polyubiquitin-B OS=Mus musculus OX=10090 GN=Ubb PE=2 SV=1	79	8	64	1	305	34.3	7.53	128.92	16.2226	15.5133	0.70931	1.63502	Up	0.00101113	0.036246	16.3646	16.1215	16.1818	15.5862	15.4987	15.4551	Polyubiquitin-B	22187	Ubb	GO:0060612,GO:0097009,GO:0060613,GO:0008585,GO:0007144,GO:0021888,GO:0008584,GO:0007141,GO:0047497,GO:0019941,GO:0048812,GO:1902255,GO:1902527,GO:0031398,GO:0016567,GO:0051881,GO:1901214,GO:0061136,GO:0072520,GO:0005737,GO:0005829,GO:0031315,GO:0005739,GO:0043209,GO:0043005,GO:0043025,GO:0005654,GO:0005634,GO:0031386,GO:0031625	adipose tissue development|energy homeostasis|fat pad development|female gonad development|female meiosis I|hypothalamus gonadotrophin-releasing hormone neuron development|male gonad development|male meiosis I|mitochondrion transport along microtubule|modification-dependent protein catabolic process|neuron projection morphogenesis|positive regulation of intrinsic apoptotic signaling pathway by p5…	mmu04120,mmu04137,mmu05167,mmu05012,mmu05022	Ubiquitin mediated proteolysis|Mitophagy - animal|Kaposi sarcoma-associated herpesvirus infection|Parkinson disease|Pathways of neurodegeneration - multiple diseases	K04551	KOG0001	O	cellular macromolecule catabolic process	Posttranslational modification, protein turnover, chaperones	PF00240	ubiquitin	Ubiquitin family	IPR000626,IPR029071,IPR019954,IPR019956	Domain|Homologous_superfamily|Conserved_site|Domain	Ubiquitin-like domain|Ubiquitin-like domain superfamily|Ubiquitin conserved site|Ubiquitin domain	WP3638,WP519	Parkinson's disease|Proteasome degradation	R-MMU-110312,R-MMU-110314,R-MMU-110320,R-MMU-1169091,R-MMU-1234176,R-MMU-1253288,R-MMU-1295596,R-MMU-1358803,R-MMU-156827,R-MMU-168638,R-MMU-174048,R-MMU-174084,R-MMU-174113,R-MMU-174154,R-MMU-174178,R-MMU-174184,R-MMU-179409,R-MMU-1799339,R-MMU-182971,R-MMU-187577,R-MMU-195253,R-MMU-201681,R-MMU-202424,R-MMU-205043,R-MMU-209543,R-MMU-209560,R-MMU-2122948,R-MMU-2173788,R-MMU-2173791,R-MMU-2173795…	Translesion synthesis by REV1|Recognition of DNA damage by PCNA-containing replication complex|Translesion Synthesis by POLH|Activation of NF-kappaB in B cells|Oxygen-dependent proline hydroxylation of Hypoxia-inducible Factor Alpha|Downregulation of ERBB4 signaling|Spry regulation of FGF signaling|Downregulation of ERBB2:ERBB3 signaling|L13a-mediated translational silencing of Ceruloplasmin expr…
O08795	Prkcsh	Glucosidase 2 subunit beta OS=Mus musculus OX=10090 GN=Prkcsh PE=1 SV=1	24	13	29	13	521	58.8	4.46	67.91	21.0908	20.3803	0.71047	1.63634	Up	0.0343698	0.15884	20.8495	21.3152	21.1077	20.3905	20.6878	20.0627	Glucosidase 2 subunit beta	19089	Prkcsh	GO:0001701,GO:0001889,GO:0006491,GO:0010977,GO:0006807,GO:0005783,GO:0017177,GO:0043231,GO:0005509,GO:0051219,GO:0005080,GO:0044877,GO:0003723,GO:0044325	in utero embryonic development|liver development|N-glycan processing|negative regulation of neuron projection development|nitrogen compound metabolic process|endoplasmic reticulum|glucosidase II complex|intracellular membrane-bounded organelle|calcium ion binding|phosphoprotein binding|protein kinase C binding|protein-containing complex binding|RNA binding|transmembrane transporter binding	mmu04141	Protein processing in endoplasmic reticulum	K08288	KOG2397	G	N-glycan processing	Carbohydrate transport and metabolism	PF13202,PF12999,PF13015	EF-hand_5|PRKCSH-like|PRKCSH_1	EF hand|Glucosidase II beta subunit-like|Glucosidase II beta subunit-like protein	IPR011992,IPR018247,IPR002048,IPR039794,IPR036055,IPR009011,IPR044865,IPR036607,IPR028146	Homologous_superfamily|Binding_site|Domain|Family|Homologous_superfamily|Homologous_superfamily|Domain|Domain|Domain	EF-hand domain pair|EF-Hand 1, calcium-binding site|EF-hand domain|Glucosidase II beta subunit-like|LDL receptor-like superfamily|Mannose-6-phosphate receptor binding domain superfamily|MRH domain|Glucosidase 2 subunit beta-like|Glucosidase II beta subunit, N-terminal			R-MMU-381426,R-MMU-8957275	Regulation of Insulin-like Growth Factor (IGF) transport and uptake by Insulin-like Growth Factor Binding Proteins (IGFBPs)|Post-translational protein phosphorylation
P14431	H2-Q9	H-2 class I histocompatibility antigen, Q9 alpha chain (Fragment) OS=Mus musculus OX=10090 GN=H2-Q9 PE=3 SV=1	24	5	27	1	200	23	5.64	78.2	17.2243	16.5116	0.71272	1.63889	Up	0.000559843	0.0290064	17.2422	17.1038	17.327	16.5574	16.5195	16.458	H-2 class I histocompatibility antigen, Q9 alpha chain (Fragment)	110558	H2-Q9	GO:0002476,GO:0002474,GO:0071346,GO:0051607,GO:0001916,GO:0032729,GO:0009986,GO:0009897,GO:0005615,GO:0042612,GO:0032398,GO:0030670,GO:0042605	antigen processing and presentation of endogenous peptide antigen via MHC class Ib|antigen processing and presentation of peptide antigen via MHC class I|cellular response to type II interferon|defense response to virus|positive regulation of T cell mediated cytotoxicity|positive regulation of type II interferon production|cell surface|external side of plasma membrane|extracellular space|MHC clas…	mmu04514,mmu04144,mmu04145,mmu04218,mmu04650,mmu04612,mmu05203,mmu05166,mmu05170,mmu05168,mmu05163,mmu05167,mmu05169,mmu05165,mmu05320,mmu05330,mmu05332,mmu05416,mmu04940	Cell adhesion molecules|Endocytosis|Phagosome|Cellular senescence|Natural killer cell mediated cytotoxicity|Antigen processing and presentation|Viral carcinogenesis|Human T-cell leukemia virus 1 infection|Human immunodeficiency virus 1 infection|Herpes simplex virus 1 infection|Human cytomegalovirus infection|Kaposi sarcoma-associated herpesvirus infection|Epstein-Barr virus infection|Human papil…	K06751					PF00129	MHC_I	Class I Histocompatibility antigen, domains alpha 1 and 2	IPR011161,IPR037055,IPR011162,IPR001039	Domain|Homologous_superfamily|Homologous_superfamily|Domain	MHC class I-like antigen recognition-like|MHC class I-like antigen recognition-like superfamily|MHC classes I/II-like antigen recognition protein|MHC class I alpha chain, alpha1 alpha2 domains
Q9DB94	Wdr53	WD repeat-containing protein 53 OS=Mus musculus OX=10090 GN=Wdr53 PE=1 SV=1	5	2	2	2	358	38.6	7.09	2.34	15.366	14.6507	0.715317	1.64184	Up	0.0457427	0.180565	14.9588	15.6639	15.4753	14.489	14.9167	14.5464	WD repeat-containing protein 53	68980	Wdr53						ENOG502QQ86	S	WD40 repeats	Function unknown	PF00400	WD40	WD domain, G-beta repeat	IPR015943,IPR001680,IPR019775,IPR036322,IPR042453	Homologous_superfamily|Repeat|Conserved_site|Homologous_superfamily|Family	WD40/YVTN repeat-like-containing domain superfamily|WD40 repeat|WD40 repeat, conserved site|WD40-repeat-containing domain superfamily|WD repeat-containing protein 53
Q60634	Flot2	Flotillin-2 OS=Mus musculus OX=10090 GN=Flot2 PE=1 SV=2	2	1	1	1	428	47	5.2	2.79	16.4616	15.7391	0.722467	1.65	Up	0.00426697	0.0598438	16.4774	16.242	16.6655	15.7328	15.7151	15.7696	Flotillin-2	14252	Flot2	GO:0098937,GO:0007155,GO:1902992,GO:0010629,GO:1903905,GO:0051092,GO:0072659,GO:0044860,GO:0050821,GO:0045661,GO:0099072,GO:0002080,GO:0005912,GO:0016323,GO:0005901,GO:0044291,GO:0030864,GO:0031410,GO:0032839,GO:0030139,GO:0005768,GO:0016600,GO:0098978,GO:0043231,GO:0030027,GO:0016020,GO:0045121,GO:0048471,GO:0005886,GO:0045202,GO:0001931,GO:0031982,GO:0035255,GO:0002020	anterograde dendritic transport|cell adhesion|negative regulation of amyloid precursor protein catabolic process|negative regulation of gene expression|positive regulation of establishment of T cell polarity|positive regulation of NF-kappaB transcription factor activity|protein localization to plasma membrane|protein localization to plasma membrane raft|protein stabilization|regulation of myoblas…	mmu04910	Insulin signaling pathway	K07192	KOG2668	U	protein localization to membrane raft	Intracellular trafficking, secretion, and vesicular transport	PF01145	Band_7	SPFH domain / Band 7 family	IPR001107,IPR036013,IPR027705	Domain|Homologous_superfamily|Family	Band 7 domain|Band 7/SPFH domain superfamily|Flotillin family	WP3855,WP65	Dysregulated miRNA targeting in insulin/PI3K-AKT signaling|Insulin signaling	R-MMU-5213460,R-MMU-5675482,R-MMU-8849932,R-MMU-8980692,R-MMU-9013026,R-MMU-9013106,R-MMU-9696264,R-MMU-9696273	RIPK1-mediated regulated necrosis|Regulation of necroptotic cell death|Synaptic adhesion-like molecules|RHOA GTPase cycle|RHOB GTPase cycle|RHOC GTPase cycle|RND3 GTPase cycle|RND1 GTPase cycle
Q3UKC1	Tax1bp1	Tax1-binding protein 1 homolog OS=Mus musculus OX=10090 GN=Tax1bp1 PE=1 SV=2	3	3	5	3	814	93.6	5.33	4.87	18.029	17.298	0.730973	1.65976	Up	0.000362555	0.0278581	18.0162	17.9996	18.0712	17.2495	17.2242	17.4204	Tax1-binding protein 1 homolog	52440	Tax1bp1	GO:0006915,GO:0043066,GO:0032088,GO:0019900,GO:0046872,GO:0043130	apoptotic process|negative regulation of apoptotic process|negative regulation of NF-kappaB transcription factor activity|kinase binding|metal ion binding|ubiquitin binding	mmu04137	Mitophagy - animal	K21347	ENOG502QQ1D	A	apoptotic process	RNA processing and modification	PF07888,PF17751,PF18112	CALCOCO1|SKICH|Zn-C2H2_12	Calcium binding and coiled-coil domain (CALCOCO1) like|SKICH domain|Autophagy receptor zinc finger-C2H2 domain	IPR012852,IPR041641,IPR041611	Domain|Domain|Domain	Calcium binding and coiled-coil domain-like|CALCOCO1/2, zinc finger UBZ1-type|SKICH domain			R-MMU-5357905,R-MMU-936440	Regulation of TNFR1 signaling|Negative regulators of DDX58/IFIH1 signaling
O54962	Banf1	Barrier-to-autointegration factor OS=Mus musculus OX=10090 GN=Banf1 PE=1 SV=1	9	1	1	1	89	10.1	6.09	2.28	16.1526	15.4205	0.732043	1.66099	Up	0.0225314	0.135809	16.0747	16.242	16.141	15.5069	15.7099	15.0448	Barrier-to-autointegration factor	23825	Banf1	GO:0006325,GO:0030261,GO:0007059,GO:0015074,GO:0075713,GO:0007084,GO:0045824,GO:0010836,GO:0032480,GO:0045071,GO:0006979,GO:0000785,GO:0000793,GO:0005737,GO:0005829,GO:0005635,GO:0005654,GO:0005634,GO:0003677,GO:0003690,GO:0019899,GO:0042802,GO:0097726,GO:0008022,GO:0042803,GO:0047485	chromatin organization|chromosome condensation|chromosome segregation|DNA integration|establishment of integrated proviral latency|mitotic nuclear membrane reassembly|negative regulation of innate immune response|negative regulation of protein ADP-ribosylation|negative regulation of type I interferon production|negative regulation of viral genome replication|response to oxidative stress|chromatin…				KOG4233	S	LEM domain binding	Function unknown	PF02961	BAF	Barrier to autointegration factor	IPR004122,IPR036617	Family|Homologous_superfamily	Barrier- to-autointegration factor, BAF|Barrier-to-autointegration factor, BAF superfamily			R-MMU-2980766,R-MMU-2995383	Nuclear Envelope Breakdown|Initiation of Nuclear Envelope (NE) Reformation
Q9WVG5	Lipg	Endothelial lipase OS=Mus musculus OX=10090 GN=Lipg PE=2 SV=3	12	5	8	4	500	56.6	8.54	21.09	18.1532	17.4205	0.732757	1.66181	Up	0.00117167	0.0371115	18.2104	18.0132	18.236	17.4295	17.5091	17.3228	Endothelial lipase	16891	Lipg	GO:0008283,GO:0042632,GO:0006633,GO:0034375,GO:0016042,GO:0055091,GO:0032376,GO:0010983,GO:0050746,GO:0007584,GO:0043691,GO:0019433,GO:0009986,GO:0005769,GO:0005615,GO:0005794,GO:0052740,GO:0008201,GO:0016298,GO:0004465,GO:0052739,GO:0008970,GO:0004620,GO:0004806	cell population proliferation|cholesterol homeostasis|fatty acid biosynthetic process|high-density lipoprotein particle remodeling|lipid catabolic process|phospholipid homeostasis|positive regulation of cholesterol transport|positive regulation of high-density lipoprotein particle clearance|regulation of lipoprotein metabolic process|response to nutrient|reverse cholesterol transport|triglyceride…	mmu00561,mmu04979	Glycerolipid metabolism|Cholesterol metabolism	K22284	ENOG502QU8P	S	positive regulation of high-density lipoprotein particle clearance	Function unknown	PF00151,PF01477	Lipase|PLAT	Lipase|PLAT/LH2 domain	IPR029058,IPR013818,IPR016272,IPR033906,IPR002330,IPR001024,IPR036392,IPR000734	Homologous_superfamily|Domain|Family|Domain|Family|Domain|Homologous_superfamily|Family	Alpha/Beta hydrolase fold|Lipase|Lipase, LIPH-type|Lipase, N-terminal|Lipoprotein lipase|PLAT/LH2 domain|PLAT/LH2 domain superfamily|Triacylglycerol lipase family			R-MMU-8964058	HDL remodeling
O09110	Map2k3	Dual specificity mitogen-activated protein kinase kinase 3 OS=Mus musculus OX=10090 GN=Map2k3 PE=1 SV=2	3	1	1	1	347	39.3	7.43	1.67	14.3568	13.6229	0.733887	1.66311	Up	0.0451838	0.179399	14.8125	13.9789	14.2789	13.7687	13.5165	13.5835	Dual specificity mitogen-activated protein kinase kinase 3	26397	Map2k3	GO:0060048,GO:0071222,GO:0072709,GO:0035924,GO:0007507,GO:0006954,GO:0000165,GO:0035331,GO:0038066,GO:0043536,GO:0045893,GO:0043410,GO:0051770,GO:0045860,GO:0001934,GO:0001817,GO:0002931,GO:0005829,GO:0005524,GO:0004708,GO:0019901,GO:0106310,GO:0004674,GO:0004713	cardiac muscle contraction|cellular response to lipopolysaccharide|cellular response to sorbitol|cellular response to vascular endothelial growth factor stimulus|heart development|inflammatory response|MAPK cascade|negative regulation of hippo signaling|p38MAPK cascade|positive regulation of blood vessel endothelial cell migration|positive regulation of DNA-templated transcription|positive regula…	mmu04010,mmu04015,mmu04668,mmu04218,mmu04620,mmu04664,mmu04912,mmu04935,mmu04750,mmu04714,mmu05235,mmu05170,mmu05161,mmu05169,mmu05132,mmu05135,mmu05145,mmu05014,mmu05022,mmu05417,mmu04936	MAPK signaling pathway|Rap1 signaling pathway|TNF signaling pathway|Cellular senescence|Toll-like receptor signaling pathway|Fc epsilon RI signaling pathway|GnRH signaling pathway|Growth hormone synthesis, secretion and action|Inflammatory mediator regulation of TRP channels|Thermogenesis|PD-L1 expression and PD-1 checkpoint pathway in cancer|Human immunodeficiency virus 1 infection|Hepatitis B|E…	K04432	KOG0984	H	mitogen-activated protein kinase kinase	Coenzyme transport and metabolism	PF00069	Pkinase	Protein kinase domain	IPR011009,IPR000719,IPR017441,IPR008271	Homologous_superfamily|Domain|Binding_site|Active_site	Protein kinase-like domain superfamily|Protein kinase domain|Protein kinase, ATP binding site|Serine/threonine-protein kinase, active site	WP1560,WP251,WP339,WP572,WP6,WP65,WP85	MicroRNAs in cardiomyocyte hypertrophy|Mapk cascade|ESC pluripotency pathways|EGFR1 signaling pathway|Integrin-mediated cell adhesion|Insulin signaling|Focal adhesion	R-MMU-2559580,R-MMU-450302	Oxidative Stress Induced Senescence|activated TAK1 mediates p38 MAPK activation
Q64281	Lilrb4a	Leukocyte immunoglobulin-like receptor subfamily B member 4A OS=Mus musculus OX=10090 GN=Lilrb4a PE=1 SV=1	16	5	18	4	335	37.5	6.21	40.64	20.5283	19.7935	0.734793	1.66416	Up	0.00593654	0.0725714	20.3596	20.6775	20.5477	19.8151	19.9587	19.6066	Leukocyte immunoglobulin-like receptor subfamily B member 4A	14728	Lilrb4a	GO:0002250,GO:0007596,GO:0035739,GO:0035740,GO:0071222,GO:0002774,GO:0006954,GO:0002437,GO:0046007,GO:0032682,GO:1900016,GO:0045584,GO:0043124,GO:0002638,GO:0032691,GO:0032693,GO:0032703,GO:0032714,GO:0032715,GO:0071659,GO:0043409,GO:0033004,GO:0033007,GO:1902894,GO:0150102,GO:0032815,GO:0045671,GO:1900099,GO:1900181,GO:0061099,GO:2000272,GO:2000524,GO:0002725,GO:0042130,GO:0050860,GO:0032720,GO:…	adaptive immune response|blood coagulation|CD4-positive, alpha-beta T cell proliferation|CD8-positive, alpha-beta T cell proliferation|cellular response to lipopolysaccharide|Fc receptor mediated inhibitory signaling pathway|inflammatory response|inflammatory response to antigenic stimulus|negative regulation of activated T cell proliferation|negative regulation of chemokine production|negative r…	mmu04662,mmu04380	B cell receptor signaling pathway|Osteoclast differentiation	K06512	ENOG502RU0A	S	immune response	Function unknown	PF13895	Ig_2	Immunoglobulin domain	IPR007110,IPR036179,IPR013783	Domain|Homologous_superfamily|Homologous_superfamily	Immunoglobulin-like domain|Immunoglobulin-like domain superfamily|Immunoglobulin-like fold			R-MMU-6798695	Neutrophil degranulation
P35969	Flt1	Vascular endothelial growth factor receptor 1 OS=Mus musculus OX=10090 GN=Flt1 PE=1 SV=1	15	18	32	18	1333	149.8	8.31	77.54	21.4509	20.7157	0.735227	1.66466	Up	0.00527298	0.0683114	21.6996	21.3185	21.3345	20.7755	20.7502	20.6212	Vascular endothelial growth factor receptor 1	14254	Flt1	GO:0001525,GO:0048514,GO:0001569,GO:0016477,GO:0035924,GO:0048598,GO:0002244,GO:1990384,GO:0030522,GO:0002548,GO:1903671,GO:1905563,GO:1904046,GO:0018108,GO:0045766,GO:0030335,GO:0060252,GO:1901534,GO:0033674,GO:0043406,GO:0043410,GO:0043552,GO:0014068,GO:0010863,GO:0048661,GO:0048597,GO:0046777,GO:0006468,GO:0006940,GO:0001666,GO:0002040,GO:0007169,GO:0048010,GO:0036323,GO:0015629,GO:0005768,GO:…	angiogenesis|blood vessel morphogenesis|branching involved in blood vessel morphogenesis|cell migration|cellular response to vascular endothelial growth factor stimulus|embryonic morphogenesis|hematopoietic progenitor cell differentiation|hyaloid vascular plexus regression|intracellular receptor signaling pathway|monocyte chemotaxis|negative regulation of sprouting angiogenesis|negative regulatio…	mmu04010,mmu04014,mmu04015,mmu04066,mmu04020,mmu04151,mmu04510,mmu05202,mmu05323	MAPK signaling pathway|Ras signaling pathway|Rap1 signaling pathway|HIF-1 signaling pathway|Calcium signaling pathway|PI3K-Akt signaling pathway|Focal adhesion|Transcriptional misregulation in cancer|Rheumatoid arthritis	K05096	KOG0200	T	transmembrane receptor protein tyrosine kinase activity	Signal transduction mechanisms	PF07679,PF00047,PF07714,PF17988	I-set|ig|PK_Tyr_Ser-Thr|VEGFR-2_TMD	Immunoglobulin I-set domain|Immunoglobulin domain|Protein tyrosine and serine/threonine kinase|VEGFR-2 Transmembrane domain	IPR007110,IPR036179,IPR013783,IPR013098,IPR003599,IPR003598,IPR013151,IPR011009,IPR000719,IPR017441,IPR001245,IPR008266,IPR020635,IPR001824,IPR041348,IPR009135	Domain|Homologous_superfamily|Homologous_superfamily|Domain|Domain|Domain|Domain|Homologous_superfamily|Domain|Binding_site|Domain|Active_site|Domain|Conserved_site|Domain|Family	Immunoglobulin-like domain|Immunoglobulin-like domain superfamily|Immunoglobulin-like fold|Immunoglobulin I-set|Immunoglobulin subtype|Immunoglobulin subtype 2|Immunoglobulin|Protein kinase-like domain superfamily|Protein kinase domain|Protein kinase, ATP binding site|Serine-threonine/tyrosine-protein kinase, catalytic domain|Tyrosine-protein kinase, active site|Tyrosine-protein kinase, catalytic…	WP2841,WP512,WP85	Focal adhesion: PI3K-Akt-mTOR signaling pathway|ID signaling pathway|Focal adhesion	R-MMU-194306,R-MMU-195399	Neurophilin interactions with VEGF and VEGFR|VEGF binds to VEGFR leading to receptor dimerization
Q8CII9	Crlf2	Cytokine receptor-like factor 2 OS=Mus musculus OX=10090 GN=Crlf2 PE=1 SV=2	13	4	6	4	359	37.7	5.95	13.78	17.8103	17.0738	0.73649	1.66612	Up	0.00886143	0.0864373	17.5515	17.9969	17.8825	17.1164	17.182	16.9231	Cytokine receptor-like factor 2	57914	Crlf2	GO:0019221,GO:0006954,GO:0008284,GO:0032754,GO:0033005,GO:1904894,GO:0009897,GO:0005576,GO:0043235,GO:0005125,GO:0019955,GO:0004896	cytokine-mediated signaling pathway|inflammatory response|positive regulation of cell population proliferation|positive regulation of interleukin-5 production|positive regulation of mast cell activation|positive regulation of receptor signaling pathway via STAT|external side of plasma membrane|extracellular region|receptor complex|cytokine activity|cytokine binding|cytokine receptor activity	mmu04630,mmu04060	JAK-STAT signaling pathway|Cytokine-cytokine receptor interaction	K05078	ENOG502RYG2	S	positive regulation of interleukin-5 secretion	Function unknown	PF00041	fn3	Fibronectin type III domain	IPR003961,IPR036116,IPR013783	Domain|Homologous_superfamily|Homologous_superfamily	Fibronectin type III|Fibronectin type III superfamily|Immunoglobulin-like fold
P11438	Lamp1	Lysosome-associated membrane glycoprotein 1 OS=Mus musculus OX=10090 GN=Lamp1 PE=1 SV=2	12	4	20	4	406	43.8	8.4	61.22	21.374	20.6215	0.752497	1.68471	Up	0.0329848	0.156876	21.3346	21.5493	21.2381	20.5422	21.03	20.2922	Lysosome-associated membrane glycoprotein 1	16783	Lamp1	GO:0048102,GO:0072594,GO:0090160,GO:0140507,GO:0043323,GO:0045954,GO:0050821,GO:1902513,GO:0007283,GO:0097208,GO:0044754,GO:0000421,GO:0009986,GO:0044194,GO:0101004,GO:0005737,GO:0031410,GO:0005829,GO:0030425,GO:0005768,GO:0010008,GO:0009897,GO:0005770,GO:0031902,GO:0005765,GO:0005764,GO:0042470,GO:0005771,GO:0043025,GO:0048471,GO:0045335,GO:0061474,GO:0005886,GO:0042383,GO:0008021,GO:0005773,GO:…	autophagic cell death|establishment of protein localization to organelle|Golgi to lysosome transport|granzyme-mediated programmed cell death signaling pathway|positive regulation of natural killer cell degranulation|positive regulation of natural killer cell mediated cytotoxicity|protein stabilization|regulation of organelle transport along microtubule|spermatogenesis|alveolar lamellar body|autol…	mmu04145,mmu04142,mmu04140,mmu05152	Phagosome|Lysosome|Autophagy - animal|Tuberculosis	K06528	KOG4818	J	protein targeting to lysosome involved in chaperone-mediated autophagy	Translation, ribosomal structure and biogenesis	PF01299	Lamp	Lysosome-associated membrane glycoprotein (Lamp)	IPR018134,IPR002000	Conserved_site|Family	Lysosome-associated membrane glycoprotein, conserved site|Lysosome-associated membrane glycoprotein			R-MMU-6798695	Neutrophil degranulation
Q80SZ7	Gng5	Guanine nucleotide-binding protein G(I)/G(S)/G(O) subunit gamma-5 OS=Mus musculus OX=10090 GN=Gng5 PE=1 SV=2	10	1	1	1	68	7.3	9.85	2.52	17.918	17.1645	0.753543	1.68593	Up	0.00127688	0.0378631	17.7957	18.0833	17.8751	17.1922	17.0916	17.2097	Guanine nucleotide-binding protein G(I)/G(S)/G(O) subunit gamma-5	14707	Gng5	GO:0007186,GO:2000179,GO:0072513,GO:0031680,GO:0005834,GO:0005739,GO:0031681,GO:0030165	G protein-coupled receptor signaling pathway|positive regulation of neural precursor cell proliferation|positive regulation of secondary heart field cardioblast proliferation|G-protein beta/gamma-subunit complex|heterotrimeric G-protein complex|mitochondrion|G-protein beta-subunit binding|PDZ domain binding	mmu04014,mmu04371,mmu04151,mmu04062,mmu04926,mmu04724,mmu04727,mmu04725,mmu04728,mmu04726,mmu04723,mmu04713,mmu05200,mmu05170,mmu05163,mmu05167,mmu05032,mmu05034	Ras signaling pathway|Apelin signaling pathway|PI3K-Akt signaling pathway|Chemokine signaling pathway|Relaxin signaling pathway|Glutamatergic synapse|GABAergic synapse|Cholinergic synapse|Dopaminergic synapse|Serotonergic synapse|Retrograde endocannabinoid signaling|Circadian entrainment|Pathways in cancer|Human immunodeficiency virus 1 infection|Human cytomegalovirus infection|Kaposi sarcoma-ass…	K04542	KOG4119	O	GTPase activity	Posttranslational modification, protein turnover, chaperones	PF00631	G-gamma	GGL domain	IPR015898,IPR036284,IPR001770	Domain|Homologous_superfamily|Family	G-protein gamma-like domain|G-protein gamma-like domain superfamily|G-protein, gamma subunit	WP2292,WP232,WP2841,WP385,WP553	Chemokine signaling pathway|G protein signaling pathways|Focal adhesion: PI3K-Akt-mTOR signaling pathway|Myometrial relaxation and contraction pathways|Calcium regulation in cardiac cells	R-MMU-1296041,R-MMU-202040,R-MMU-381676,R-MMU-392170,R-MMU-392451,R-MMU-392851,R-MMU-400042,R-MMU-4086398,R-MMU-416476,R-MMU-416482,R-MMU-418217,R-MMU-418555,R-MMU-418592,R-MMU-418594,R-MMU-418597,R-MMU-420092,R-MMU-428930,R-MMU-432040,R-MMU-456926,R-MMU-500657,R-MMU-6814122,R-MMU-8964315,R-MMU-8964616,R-MMU-9009391,R-MMU-9634597,R-MMU-997272	Activation of G protein gated Potassium channels|G-protein activation|Glucagon-like Peptide-1 (GLP1) regulates insulin secretion|ADP signalling through P2Y purinoceptor 12|G beta:gamma signalling through PI3Kgamma|Prostacyclin signalling through prostacyclin receptor|Adrenaline,noradrenaline inhibits insulin secretion|Ca2+ pathway|G alpha (q) signalling events|G alpha (12/13) signalling events|G …
Q07813	Bax	Apoptosis regulator BAX OS=Mus musculus OX=10090 GN=Bax PE=1 SV=1	13	2	5	2	192	21.4	4.98	12.62	18.3709	17.6084	0.762463	1.69638	Up	0.000212883	0.0195961	18.3407	18.4494	18.3224	17.528	17.6165	17.6807	Apoptosis regulator BAX	12028	Bax	GO:0006919,GO:0008635,GO:0097296,GO:0008637,GO:0006915,GO:1902262,GO:1902263,GO:0060057,GO:0097190,GO:0001783,GO:0001782,GO:0002358,GO:0002352,GO:1990117,GO:0001974,GO:0060402,GO:0008283,GO:0045333,GO:0006974,GO:0071310,GO:0034644,GO:0098586,GO:0021987,GO:0045136,GO:0035234,GO:1904019,GO:0050673,GO:0051649,GO:0010248,GO:0097191,GO:0097192,GO:0008625,GO:0009566,GO:0007281,GO:0006687,GO:0048872,GO:…	activation of cysteine-type endopeptidase activity involved in apoptotic process|activation of cysteine-type endopeptidase activity involved in apoptotic process by cytochrome c|activation of cysteine-type endopeptidase activity involved in apoptotic signaling pathway|apoptotic mitochondrial changes|apoptotic process|apoptotic process involved in blood vessel morphogenesis|apoptotic process invol…	mmu04141,mmu04071,mmu04210,mmu04215,mmu04217,mmu04115,mmu04722,mmu04211,mmu05200,mmu05202,mmu05203,mmu05210,mmu05212,mmu05225,mmu05226,mmu05214,mmu05216,mmu05220,mmu05217,mmu05218,mmu05213,mmu05224,mmu05222,mmu05223,mmu05166,mmu05170,mmu05161,mmu05160,mmu05164,mmu05162,mmu05168,mmu05163,mmu05167,mmu05169,mmu05165,mmu05132,mmu05152,mmu05012,mmu05014,mmu05016,mmu05020,mmu05022,mmu05417,mmu04932,mmu…	Protein processing in endoplasmic reticulum|Sphingolipid signaling pathway|Apoptosis|Apoptosis - multiple species|Necroptosis|p53 signaling pathway|Neurotrophin signaling pathway|Longevity regulating pathway|Pathways in cancer|Transcriptional misregulation in cancer|Viral carcinogenesis|Colorectal cancer|Pancreatic cancer|Hepatocellular carcinoma|Gastric cancer|Glioma|Thyroid cancer|Chronic myelo…	K02159	KOG4728	H	extrinsic apoptotic signaling pathway in absence of ligand	Coenzyme transport and metabolism	PF00452	Bcl-2	Apoptosis regulator proteins, Bcl-2 family	IPR036834,IPR046371,IPR026298,IPR002475,IPR020717,IPR020726,IPR020728	Homologous_superfamily|Domain|Family|Family|Conserved_site|Conserved_site|Conserved_site	Bcl-2-like superfamily|Bcl-2, Bcl-2 homology region 1-3|Bcl-2 family|Bcl2-like|Apoptosis regulator, Bcl-2, BH1 motif, conserved site|Apoptosis regulator, Bcl-2, BH2 motif, conserved site|Apoptosis regulator, Bcl-2, BH3 motif, conserved site	WP1254,WP151,WP2152,WP297,WP373,WP4835	Apoptosis|IL-5 signaling pathway|BDNF pathway|IL-7 signaling pathway|IL-3 signaling pathway|Peroxiredoxin 2 induced ovarian failure	R-MMU-111457,R-MMU-114294,R-MMU-5620971,R-MMU-6804114	Release of apoptotic factors from the mitochondria|Activation, translocation and oligomerization of BAX|Pyroptosis|TP53 Regulates Transcription of Genes Involved in G2 Cell Cycle Arrest
Q9D1D4	Tmed10	Transmembrane emp24 domain-containing protein 10 OS=Mus musculus OX=10090 GN=Tmed10 PE=1 SV=1	21	5	8	5	219	24.9	6.7	14.29	19.871	19.0955	0.775557	1.71185	Up	0.0233568	0.136991	19.6623	19.9456	20.0051	19.1059	19.4187	18.7618	Transmembrane emp24 domain-containing protein 10	68581	Tmed10	GO:0035964,GO:0106273,GO:0006888,GO:0007030,GO:0006886,GO:1902960,GO:0032732,GO:0050714,GO:0106272,GO:0045055,GO:1902003,GO:0006890,GO:0048199,GO:0005801,GO:0030137,GO:0030134,GO:0005783,GO:0005789,GO:0005793,GO:0033116,GO:0070765,GO:0005794,GO:0000139,GO:0043231,GO:0042470,GO:0016020,GO:0005886,GO:0030667,GO:0030140,GO:0030658,GO:0042589,GO:0008320,GO:0044877,GO:0019905	COPI-coated vesicle budding|cytosol to ERGIC protein transport|endoplasmic reticulum to Golgi vesicle-mediated transport|Golgi organization|intracellular protein transport|negative regulation of aspartic-type endopeptidase activity involved in amyloid precursor protein catabolic process|positive regulation of interleukin-1 production|positive regulation of protein secretion|protein localization t…				KOG1691	T	protein transport	Signal transduction mechanisms	PF01105	EMP24_GP25L	emp24/gp25L/p24 family/GOLD	IPR015720,IPR009038	Family|Domain	Transmembrane emp24 domain-containing protein|GOLD domain	WP310	mRNA processing	R-MMU-204005,R-MMU-5694530,R-MMU-6807878,R-MMU-6811434	COPII-mediated vesicle transport|Cargo concentration in the ER|COPI-mediated anterograde transport|COPI-dependent Golgi-to-ER retrograde traffic
P16110	Lgals3	Galectin-3 OS=Mus musculus OX=10090 GN=Lgals3 PE=1 SV=3	28	10	42	10	264	27.5	8.38	107.33	21.8432	21.0659	0.777287	1.7139	Up	0.0013282	0.0382061	21.7163	21.8439	21.9693	20.9777	21.0291	21.1909	Galectin-3	16854	Lgals3	GO:0061844,GO:0030154,GO:0048245,GO:0030198,GO:0045087,GO:0031640,GO:0048246,GO:0002548,GO:0071674,GO:0006397,GO:0043066,GO:1903769,GO:0045806,GO:2001237,GO:2000521,GO:2001189,GO:0050860,GO:0030593,GO:0050918,GO:0045766,GO:0090280,GO:0008284,GO:0071677,GO:1903078,GO:0031334,GO:0014064,GO:1902041,GO:0070232,GO:0042129,GO:0008380,GO:0001501,GO:0009986,GO:0062023,GO:0001533,GO:0005737,GO:0005829,GO:…	antimicrobial humoral immune response mediated by antimicrobial peptide|cell differentiation|eosinophil chemotaxis|extracellular matrix organization|innate immune response|killing of cells of another organism|macrophage chemotaxis|monocyte chemotaxis|mononuclear cell migration|mRNA processing|negative regulation of apoptotic process|negative regulation of cell proliferation in bone marrow|negativ…				KOG3587	K	carbohydrate binding	Transcription	PF00337	Gal-bind_lectin	Galactoside-binding lectin	IPR013320,IPR044156,IPR001079	Homologous_superfamily|Family|Domain	Concanavalin A-like lectin/glucanase domain superfamily|Galectin-like|Galectin, carbohydrate recognition domain			R-MMU-6798695	Neutrophil degranulation
P24369	Ppib	Peptidyl-prolyl cis-trans isomerase B OS=Mus musculus OX=10090 GN=Ppib PE=1 SV=2	50	13	51	12	216	23.7	9.55	124.22	22.3472	21.5625	0.784747	1.72279	Up	0.0448427	0.179307	22.846	21.9166	22.2792	21.5713	21.5062	21.6099	Peptidyl-prolyl cis-trans isomerase B	19035	Ppib	GO:0060348,GO:0061077,GO:0030593,GO:0044829,GO:0044794,GO:0040018,GO:0006457,GO:0000413,GO:0050821,GO:0005737,GO:0005783,GO:0034663,GO:0005788,GO:0043231,GO:0042470,GO:0005654,GO:0048471,GO:0032991,GO:0005790,GO:0016018,GO:0003755,GO:0070063	bone development|chaperone-mediated protein folding|neutrophil chemotaxis|positive regulation by host of viral genome replication|positive regulation by host of viral process|positive regulation of multicellular organism growth|protein folding|protein peptidyl-prolyl isomerization|protein stabilization|cytoplasm|endoplasmic reticulum|endoplasmic reticulum chaperone complex|endoplasmic reticulum l…				KOG0880	O	peptidyl-prolyl cis-trans isomerase activity	Posttranslational modification, protein turnover, chaperones	PF00160	Pro_isomerase	Cyclophilin type peptidyl-prolyl cis-trans isomerase/CLD	IPR029000,IPR020892,IPR002130	Homologous_superfamily|Conserved_site|Domain	Cyclophilin-like domain superfamily|Cyclophilin-type peptidyl-prolyl cis-trans isomerase, conserved site|Cyclophilin-type peptidyl-prolyl cis-trans isomerase domain			R-MMU-1650814	Collagen biosynthesis and modifying enzymes
Q9CR98	Fam136a	Protein FAM136A OS=Mus musculus OX=10090 GN=Fam136a PE=1 SV=1	13	2	2	2	138	15.7	7.61	3.53	17.1861	16.3977	0.788423	1.72719	Up	0.0495999	0.187178	17.1085	17.274	17.1758	16.3218	16.9145	15.9567	Protein FAM136A	66488	Fam136a	GO:0005737,GO:0005739	cytoplasm|mitochondrion				KOG3377	T	Eukaryotic protein of unknown function (DUF842)	Signal transduction mechanisms	PF05811	DUF842	Eukaryotic protein of unknown function (DUF842)	IPR008560	Family	Protein of unknown function DUF842, eukaryotic
Q61543	Glg1	Golgi apparatus protein 1 OS=Mus musculus OX=10090 GN=Glg1 PE=1 SV=1	8	10	11	10	1175	133.6	6.84	28.31	19.8703	19.0772	0.793087	1.73278	Up	0.00205848	0.0453347	19.8044	20.0186	19.7877	19.0098	19.2422	18.9795	Golgi apparatus protein 1	20340	Glg1	GO:0060349,GO:0010955,GO:0030512,GO:0016485,GO:0032330,GO:0007179,GO:0005856,GO:0031012,GO:0005794,GO:0005797,GO:0000139,GO:0043231,GO:0005886,GO:0017134	bone morphogenesis|negative regulation of protein processing|negative regulation of transforming growth factor beta receptor signaling pathway|protein processing|regulation of chondrocyte differentiation|transforming growth factor beta receptor signaling pathway|cytoskeleton|extracellular matrix|Golgi apparatus|Golgi medial cisterna|Golgi membrane|intracellular membrane-bounded organelle|plasma m…	mmu04514	Cell adhesion molecules	K06816	KOG3648	H	fibroblast growth factor binding	Coenzyme transport and metabolism	PF00839	Cys_rich_FGFR	Cysteine rich repeat	IPR001893,IPR017873,IPR039728	Repeat|Repeat|Family	Cysteine-rich Golgi apparatus protein 1 repeat|Cysteine-rich Golgi apparatus protein 1 repeat, eukaryote|Golgi apparatus protein 1			R-MMU-202733	Cell surface interactions at the vascular wall
P13597	Icam1	Intercellular adhesion molecule 1 OS=Mus musculus OX=10090 GN=Icam1 PE=1 SV=1	14	8	20	8	537	58.8	6.13	41.55	20.1217	19.3281	0.793613	1.73341	Up	0.0203985	0.128643	20.1176	20.3064	19.941	19.3258	19.6499	19.0085	Intercellular adhesion molecule 1	15894	Icam1	GO:0002438,GO:0044406,GO:0007155,GO:0033627,GO:0098609,GO:1904646,GO:0071333,GO:1990830,GO:0061028,GO:0090557,GO:0097368,GO:0007159,GO:0022614,GO:0051926,GO:2000352,GO:1902042,GO:0030838,GO:0002693,GO:0070374,GO:0043547,GO:1904996,GO:0051092,GO:0045429,GO:0050731,GO:0045907,GO:0046813,GO:0008360,GO:1900027,GO:0007605,GO:0002291,GO:0002457,GO:0072683,GO:0009986,GO:0009897,GO:0070062,GO:0005615,GO:…	acute inflammatory response to antigenic stimulus|adhesion of symbiont to host|cell adhesion|cell adhesion mediated by integrin|cell-cell adhesion|cellular response to amyloid-beta|cellular response to glucose stimulus|cellular response to leukemia inhibitory factor|establishment of endothelial barrier|establishment of endothelial intestinal barrier|establishment of Sertoli cell barrier|leukocyte…	mmu04064,mmu04668,mmu04514,mmu04650,mmu04670,mmu05166,mmu05164,mmu05167,mmu05169,mmu05150,mmu05144,mmu05143,mmu05323,mmu05417,mmu05418,mmu05416,mmu04933	NF-kappa B signaling pathway|TNF signaling pathway|Cell adhesion molecules|Natural killer cell mediated cytotoxicity|Leukocyte transendothelial migration|Human T-cell leukemia virus 1 infection|Influenza A|Kaposi sarcoma-associated herpesvirus infection|Epstein-Barr virus infection|Staphylococcus aureus infection|Malaria|African trypanosomiasis|Rheumatoid arthritis|Lipid and atherosclerosis|Fluid…	K06490	ENOG502S45R	S	cell-cell adhesion	Function unknown	PF03921	ICAM_N	Intercellular adhesion molecule (ICAM), N-terminal domain	IPR003988,IPR013768,IPR003987,IPR007110,IPR036179,IPR013783,IPR003599	Domain|Domain|Domain|Domain|Homologous_superfamily|Homologous_superfamily|Domain	Intercellular adhesion molecule|Intercellular adhesion molecule, N-terminal|Intercellular adhesion molecule/vascular cell adhesion molecule, N-terminal|Immunoglobulin-like domain|Immunoglobulin-like domain superfamily|Immunoglobulin-like fold|Immunoglobulin subtype	WP1253,WP151,WP1763,WP2432,WP450	Type II interferon signaling (IFNG)|IL-5 signaling pathway|Mechanisms associated with pluripotency|Spinal cord injury|IL-2 signaling pathway	R-MMU-198933,R-MMU-216083	Immunoregulatory interactions between a Lymphoid and a non-Lymphoid cell|Integrin cell surface interactions
Q8BJ48	Nagpa	N-acetylglucosamine-1-phosphodiester alpha-N-acetylglucosaminidase OS=Mus musculus OX=10090 GN=Nagpa PE=1 SV=2	9	4	6	4	517	56	5.55	13.93	18.5217	17.7246	0.79717	1.73769	Up	0.0148749	0.111226	18.2928	18.7768	18.4957	17.6669	17.9813	17.5255	N-acetylglucosamine-1-phosphodiester alpha-N-acetylglucosaminidase	27426	Nagpa	GO:0006486,GO:0033299,GO:0032580,GO:0003944	protein glycosylation|secretion of lysosomal enzymes|Golgi cisterna membrane|N-acetylglucosamine-1-phosphodiester alpha-N-acetylglucosaminidase activity	mmu04142	Lysosome	K01125	ENOG502QRY5	S	N-acetylglucosamine-1-phosphodiester alpha-N-acetylglucosaminidase	Function unknown	PF09992	NAGPA	Phosphodiester glycosidase	IPR000742,IPR018711	Domain|Domain	EGF-like domain|Phosphodiester glycosidase
Q68FF6	Git1	ARF GTPase-activating protein GIT1 OS=Mus musculus OX=10090 GN=Git1 PE=1 SV=1	5	3	3	3	770	85.2	6.93	2.07	16.9156	16.1179	0.7977	1.73833	Up	0.00197543	0.0453347	16.8493	17.0064	16.8912	16.0401	16.3171	15.9965	ARF GTPase-activating protein GIT1	216963	Git1	GO:0007420,GO:0045454,GO:0071364,GO:0071222,GO:0060996,GO:0048013,GO:0001771,GO:0001957,GO:0007626,GO:0061743,GO:0032013,GO:0045820,GO:0106015,GO:0032691,GO:0048666,GO:0099645,GO:0090063,GO:2000646,GO:0099171,GO:0032012,GO:0032465,GO:0008277,GO:2000300,GO:0036465,GO:0044305,GO:0005813,GO:0005829,GO:0005768,GO:0005925,GO:0098982,GO:0098978,GO:0030027,GO:0005739,GO:0097431,GO:0043005,GO:0098794,GO:…	brain development|cell redox homeostasis|cellular response to epidermal growth factor stimulus|cellular response to lipopolysaccharide|dendritic spine development|ephrin receptor signaling pathway|immunological synapse formation|intramembranous ossification|locomotory behavior|motor learning|negative regulation of ARF protein signal transduction|negative regulation of glycolytic process|negative …	mmu04144,mmu04810	Endocytosis|Regulation of actin cytoskeleton	K05737	KOG0818	U	ARF GTPase-activating protein	Intracellular trafficking, secretion, and vesicular transport	PF12796,PF01412,PF12205,PF16559,PF08518	Ank_2|ArfGap|GIT1_C|GIT_CC|GIT_SHD	Ankyrin repeats (3 copies)|Putative GTPase activating protein for Arf|G protein-coupled receptor kinase-interacting protein 1 C term|GIT coiled-coil Rho guanine nucleotide exchange factor|Spa2 homology domain (SHD) of GIT	IPR002110,IPR036770,IPR037278,IPR001164,IPR038508,IPR032352,IPR022018,IPR013724	Repeat|Homologous_superfamily|Homologous_superfamily|Domain|Homologous_superfamily|Domain|Domain|Domain	Ankyrin repeat|Ankyrin repeat-containing domain superfamily|ARFGAP/RecO-like zinc finger|Arf GTPase activating protein|ArfGAP domain superfamily|Arf GTPase-activating protein GIT1/2, coiled-coil domain|ARF GTPase-activating protein GIT1, C-terminal|GIT, Spa2 homology (SHD) domain	WP523,WP572	Regulation of actin cytoskeleton|EGFR1 signaling pathway	R-MMU-3928664,R-MMU-9013149,R-MMU-9013404,R-MMU-9013406,R-MMU-9013420,R-MMU-9013423,R-MMU-9013424	Ephrin signaling|RAC1 GTPase cycle|RAC2 GTPase cycle|RHOQ GTPase cycle|RHOU GTPase cycle|RAC3 GTPase cycle|RHOV GTPase cycle
O09126	Sema4d	Semaphorin-4D OS=Mus musculus OX=10090 GN=Sema4d PE=1 SV=2	15	12	24	11	861	95.6	7.81	64.28	21.0832	20.2852	0.79798	1.73867	Up	0.00673391	0.0758463	21.3178	21.0264	20.9054	20.3422	20.4135	20.0999	Semaphorin-4D	20354	Sema4d	GO:0007411,GO:0007409,GO:0070486,GO:0050919,GO:0010693,GO:0048843,GO:0007162,GO:0045668,GO:0050732,GO:0000122,GO:0001755,GO:0043931,GO:0050772,GO:0030335,GO:0048672,GO:0043547,GO:1905704,GO:0050731,GO:0014068,GO:0001934,GO:0031344,GO:0008360,GO:0048814,GO:0071526,GO:1900220,GO:0005615,GO:0016020,GO:0005886,GO:0045499,GO:0042802,GO:0030215,GO:0038023,GO:0005102,GO:0004888	axon guidance|axonogenesis|leukocyte aggregation|negative chemotaxis|negative regulation of alkaline phosphatase activity|negative regulation of axon extension involved in axon guidance|negative regulation of cell adhesion|negative regulation of osteoblast differentiation|negative regulation of peptidyl-tyrosine phosphorylation|negative regulation of transcription by RNA polymerase II|neural cres…	mmu04360	Axon guidance	K06521	KOG3611	C	negative chemotaxis	Energy production and conversion	PF00047,PF01437,PF01403	ig|PSI|Sema	Immunoglobulin domain|Plexin repeat|Sema domain	IPR007110,IPR036179,IPR013783,IPR003598,IPR013151,IPR002165,IPR016201,IPR001627,IPR036352,IPR027231,IPR015943	Domain|Homologous_superfamily|Homologous_superfamily|Domain|Domain|Repeat|Domain|Domain|Homologous_superfamily|Family|Homologous_superfamily	Immunoglobulin-like domain|Immunoglobulin-like domain superfamily|Immunoglobulin-like fold|Immunoglobulin subtype 2|Immunoglobulin|Plexin repeat|PSI domain|Sema domain|Sema domain superfamily|Semaphorin|WD40/YVTN repeat-like-containing domain superfamily			R-MMU-416550,R-MMU-416572,R-MMU-416700	Sema4D mediated inhibition of cell attachment and migration|Sema4D induced cell migration and growth-cone collapse|Other semaphorin interactions
P08101	Fcgr2	Low affinity immunoglobulin gamma Fc region receptor II OS=Mus musculus OX=10090 GN=Fcgr2 PE=1 SV=2	9	3	7	3	330	36.7	6.73	20.07	19.1893	18.3875	0.801827	1.74331	Up	0.0169253	0.119348	19.0378	19.4042	19.126	18.3487	18.7008	18.1129	Low affinity immunoglobulin gamma Fc region receptor II	14130	Fcgr2	GO:0019886,GO:0042100,GO:0007166,GO:1904646,GO:0071219,GO:0021549,GO:0006952,GO:0016358,GO:0032456,GO:0051649,GO:0160006,GO:0002434,GO:0016064,GO:0002865,GO:0030889,GO:0002924,GO:0050777,GO:0002638,GO:0002862,GO:0032693,GO:0033030,GO:0050765,GO:0001811,GO:0006909,GO:0006911,GO:0051091,GO:0046330,GO:1901216,GO:0050766,GO:1905898,GO:0006898,GO:1902950,GO:0050776,GO:0048169,GO:0009617,GO:0044297,GO:…	antigen processing and presentation of exogenous peptide antigen via MHC class II|B cell proliferation|cell surface receptor signaling pathway|cellular response to amyloid-beta|cellular response to molecule of bacterial origin|cerebellum development|defense response|dendrite development|endocytic recycling|establishment of localization in cell|Fc receptor-mediated immune complex endocytosis|immun…	mmu04145,mmu04662,mmu04666,mmu04380,mmu05162,mmu05150,mmu05152	Phagosome|B cell receptor signaling pathway|Fc gamma R-mediated phagocytosis|Osteoclast differentiation|Measles|Staphylococcus aureus infection|Tuberculosis	K12560	ENOG502SVEW	S	low-affinity IgG receptor activity	Function unknown	PF13895	Ig_2	Immunoglobulin domain	IPR007110,IPR036179,IPR013783,IPR003599	Domain|Homologous_superfamily|Homologous_superfamily|Domain	Immunoglobulin-like domain|Immunoglobulin-like domain superfamily|Immunoglobulin-like fold|Immunoglobulin subtype	WP2432	Spinal cord injury	R-MMU-198933,R-MMU-2029481,R-MMU-2029482,R-MMU-2029485,R-MMU-6798695	Immunoregulatory interactions between a Lymphoid and a non-Lymphoid cell|FCGR activation|Regulation of actin dynamics for phagocytic cup formation|Role of phospholipids in phagocytosis|Neutrophil degranulation
P10852	Slc3a2	4F2 cell-surface antigen heavy chain OS=Mus musculus OX=10090 GN=Slc3a2 PE=1 SV=1	25	14	37	14	526	58.3	5.91	103.19	21.5806	20.7783	0.80232	1.7439	Up	6.53852e-05	0.0115201	21.5933	21.5793	21.5692	20.8281	20.6868	20.8201	4F2 cell-surface antigen heavy chain	17254	Slc3a2	GO:0005975,GO:1904273,GO:1903801,GO:0098713,GO:0015820,GO:0015804,GO:0015823,GO:0043330,GO:0015827,GO:0046718,GO:1990184,GO:0070161,GO:0016324,GO:0044225,GO:0009925,GO:0016323,GO:0009986,GO:0005737,GO:0005765,GO:0042470,GO:0043025,GO:0005654,GO:0005886,GO:0045202,GO:0015173,GO:0003725,GO:0015180,GO:0015190,GO:0015175	carbohydrate metabolic process|L-alanine import across plasma membrane|L-leucine import across plasma membrane|leucine import across plasma membrane|leucine transport|neutral amino acid transport|phenylalanine transport|response to exogenous dsRNA|tryptophan transport|viral entry into host cell|amino acid transport complex|anchoring junction|apical plasma membrane|apical pole of neuron|basal plas…	mmu04150,mmu04216,mmu04974	mTOR signaling pathway|Ferroptosis|Protein digestion and absorption	K06519	KOG0471	G	alpha-amylase activity	Carbohydrate transport and metabolism	PF00128,PF16028	Alpha-amylase|SLC3A2_N	Alpha amylase, catalytic domain|Solute carrier family 3 member 2 N-terminus	IPR006047,IPR013780,IPR017853,IPR042280,IPR031984	Domain|Homologous_superfamily|Homologous_superfamily|Family|Domain	Glycosyl hydrolase, family 13, catalytic domain|Glycosyl hydrolase, all-beta|Glycoside hydrolase superfamily|4F2 cell-surface antigen heavy chain|Solute carrier family 3 member 2, N-terminal domain			R-MMU-352230,R-MMU-71240	Amino acid transport across the plasma membrane|Tryptophan catabolism
O35639	Anxa3	Annexin A3 OS=Mus musculus OX=10090 GN=Anxa3 PE=1 SV=4	25	9	12	9	323	36.4	5.76	28.86	20.049	19.2409	0.808043	1.75084	Up	0.000565928	0.0290064	19.9965	20.1108	20.0396	19.2925	19.3348	19.0954	Annexin A3	11745	Anxa3	GO:0031100,GO:0042742,GO:0021766,GO:0043312,GO:0006909,GO:0045766,GO:0051054,GO:0051091,GO:0010595,GO:0051384,GO:0070848,GO:0030424,GO:0062023,GO:0005737,GO:0030425,GO:0016020,GO:0043025,GO:0030670,GO:0005886,GO:0042581,GO:0005509,GO:0005544,GO:0048306,GO:0019834	animal organ regeneration|defense response to bacterium|hippocampus development|neutrophil degranulation|phagocytosis|positive regulation of angiogenesis|positive regulation of DNA metabolic process|positive regulation of DNA-binding transcription factor activity|positive regulation of endothelial cell migration|response to glucocorticoid|response to growth factor|axon|collagen-containing extrace…				KOG0819	L	calcium-dependent phospholipid binding	Replication, recombination and repair	PF00191	Annexin	Annexin	IPR001464,IPR018502,IPR018252,IPR037104,IPR002390	Family|Repeat|Conserved_site|Homologous_superfamily|Family	Annexin|Annexin repeat|Annexin repeat, conserved site|Annexin superfamily|Annexin A3	WP374	Prostaglandin synthesis and regulation
O35143	Atp5if1	ATPase inhibitor, mitochondrial OS=Mus musculus OX=10090 GN=Atp5if1 PE=1 SV=2	8	1	1	1	106	12.2	9.64	2.71	17.8828	17.0721	0.810643	1.75399	Up	0.0182723	0.121847	17.7136	18.0974	17.8373	17.074	17.3786	16.7638	ATPase inhibitor, mitochondrial	11983	Atp5if1	GO:0030218,GO:0006783,GO:0051882,GO:0032780,GO:0001937,GO:0051346,GO:1904925,GO:1901030,GO:1903052,GO:0072593,GO:1903578,GO:1903214,GO:0009986,GO:0005739,GO:0032991,GO:0043532,GO:0051117,GO:0042030,GO:0005516,GO:0019899,GO:0042802,GO:0140260	erythrocyte differentiation|heme biosynthetic process|mitochondrial depolarization|negative regulation of ATP-dependent activity|negative regulation of endothelial cell proliferation|negative regulation of hydrolase activity|positive regulation of autophagy of mitochondrion in response to mitochondrial depolarization|positive regulation of mitochondrial outer membrane permeabilization involved in…				ENOG502S4JP	S	angiostatin binding	Function unknown	PF04568	IATP	Mitochondrial ATPase inhibitor, IATP	IPR007648	Family	Mitochondrial ATPase inhibitor	WP295	Electron transport chain
P09671	Sod2	Superoxide dismutase [Mn], mitochondrial OS=Mus musculus OX=10090 GN=Sod2 PE=1 SV=3	10	4	9	4	222	24.6	8.62	22.71	20.5116	19.7006	0.811063	1.7545	Up	0.00134679	0.0383495	20.4373	20.607	20.4906	19.5964	19.877	19.6284	Superoxide dismutase [Mn], mitochondrial	20656	Sod2	GO:0003069,GO:0007568,GO:0008637,GO:0071361,GO:0034599,GO:0003032,GO:0048773,GO:0006749,GO:0007507,GO:0030097,GO:0050665,GO:0042743,GO:0008630,GO:0008631,GO:0055072,GO:0001889,GO:0007626,GO:0007005,GO:0043066,GO:0008285,GO:0045599,GO:0048147,GO:1902631,GO:0043524,GO:1902176,GO:1904706,GO:0048666,GO:0032364,GO:0030335,GO:0010729,GO:0045429,GO:1905461,GO:1905932,GO:0009791,GO:0051289,GO:0008217,GO:…	acetylcholine-mediated vasodilation involved in regulation of systemic arterial blood pressure|aging|apoptotic mitochondrial changes|cellular response to ethanol|cellular response to oxidative stress|detection of oxygen|erythrophore differentiation|glutathione metabolic process|heart development|hemopoiesis|hydrogen peroxide biosynthetic process|hydrogen peroxide metabolic process|intrinsic apopt…	mmu04068,mmu04146,mmu04211,mmu04213,mmu05208,mmu05016,mmu05417	FoxO signaling pathway|Peroxisome|Longevity regulating pathway|Longevity regulating pathway - multiple species|Chemical carcinogenesis - reactive oxygen species|Huntington disease|Lipid and atherosclerosis	K04564	KOG0876	P	oxidoreductase activity, acting on superoxide radicals as acceptor	Inorganic ion transport and metabolism	PF02777,PF00081	Sod_Fe_C|Sod_Fe_N	Iron/manganese superoxide dismutases, C-terminal domain|Iron/manganese superoxide dismutases, alpha-hairpin domain	IPR001189,IPR019833,IPR019832,IPR019831,IPR036324,IPR036314	Family|Binding_site|Domain|Domain|Homologous_superfamily|Homologous_superfamily	Manganese/iron superoxide dismutase|Manganese/iron superoxide dismutase, binding site|Manganese/iron superoxide dismutase, C-terminal|Manganese/iron superoxide dismutase, N-terminal|Manganese/iron superoxide dismutase, N-terminal domain superfamily|Manganese/iron superoxide dismutase, C-terminal domain superfamily	WP1770,WP412,WP4466,WP5242	One-carbon metabolism and related pathways|Oxidative stress response|Oxidative stress and redox pathway|Comprehensive IL-17A signaling	R-MMU-2151201,R-MMU-3299685	Transcriptional activation of mitochondrial biogenesis|Detoxification of Reactive Oxygen Species
Q8R143	Pttg1ip	Pituitary tumor-transforming gene 1 protein-interacting protein OS=Mus musculus OX=10090 GN=Pttg1ip PE=1 SV=1	14	4	6	4	174	20	8.63	11.61	18.5959	17.7779	0.818013	1.76298	Up	0.0284342	0.147889	18.2574	18.8036	18.7267	17.7351	18.0985	17.5001	Pituitary tumor-transforming gene 1 protein-interacting protein	108705	Pttg1ip	GO:0043518,GO:1902254,GO:0045732,GO:0031398,GO:0006606,GO:0005737,GO:0005654,GO:0005634,GO:0005886,GO:0002039	negative regulation of DNA damage response, signal transduction by p53 class mediator|negative regulation of intrinsic apoptotic signaling pathway by p53 class mediator|positive regulation of protein catabolic process|positive regulation of protein ubiquitination|protein import into nucleus|cytoplasm|nucleoplasm|nucleus|plasma membrane|p53 binding				ENOG502RYM1	S	negative regulation of DNA damage response, signal transduction by p53 class mediator	Function unknown				IPR016201	Domain	PSI domain
P24638	Acp2	Lysosomal acid phosphatase OS=Mus musculus OX=10090 GN=Acp2 PE=1 SV=2	4	2	2	2	423	48.5	7.02	4.66	16.7482	15.9207	0.827573	1.7747	Up	0.00120941	0.0374651	16.7129	16.7477	16.7841	16.0228	16.0162	15.7229	Lysosomal acid phosphatase	11432	Acp2	GO:0048102,GO:0016311,GO:0007040,GO:0010033,GO:0001501,GO:0031410,GO:0043202,GO:0005765,GO:0005764,GO:0043005,GO:0003993,GO:0016791,GO:0004721,GO:0001784	autophagic cell death|dephosphorylation|lysosome organization|response to organic substance|skeletal system development|cytoplasmic vesicle|lysosomal lumen|lysosomal membrane|lysosome|neuron projection|acid phosphatase activity|phosphatase activity|phosphoprotein phosphatase activity|phosphotyrosine residue binding	mmu00740,mmu04142	Riboflavin metabolism|Lysosome	K14410	KOG3720	K	acid phosphatase activity	Transcription	PF00328	His_Phos_2	Histidine phosphatase superfamily (branch 2)	IPR033379,IPR000560,IPR029033	Active_site|Family|Homologous_superfamily	Histidine acid phosphatase active site|Histidine phosphatase superfamily, clade-2|Histidine phosphatase superfamily
Q9QY33	Tspan3	Tetraspanin-3 OS=Mus musculus OX=10090 GN=Tspan3 PE=1 SV=1	3	1	1	1	253	28	5.86	2.84	17.26	16.4281	0.831877	1.78	Up	0.000395172	0.0278581	17.1117	17.336	17.3324	16.4453	16.4438	16.3953	Tetraspanin-3	56434	Tspan3	GO:0005886	plasma membrane				KOG3882	CO	cell surface receptor signaling pathway	Energy production and conversion|Posttranslational modification, protein turnover, chaperones	PF00335	Tetraspanin	Tetraspanin family	IPR018499,IPR000301,IPR018503,IPR008952	Family|Family|Conserved_site|Homologous_superfamily	Tetraspanin/Peripherin|Tetraspanin, animals|Tetraspanin, conserved site|Tetraspanin, EC2 domain superfamily
Q9CPT4	Mydgf	Myeloid-derived growth factor OS=Mus musculus OX=10090 GN=Mydgf PE=1 SV=1	28	6	30	6	166	18	6.79	63.89	21.8428	20.9891	0.85374	1.80718	Up	0.0100532	0.0923123	21.6094	22.0565	21.8625	20.8957	21.2518	20.8197	Myeloid-derived growth factor	28106	Mydgf	GO:0001525,GO:0006915,GO:0043066,GO:0045766,GO:0001938,GO:0043410,GO:0014068,GO:0051897,GO:0001934,GO:0045944,GO:0005783,GO:0005793,GO:0005576,GO:0005615,GO:0005794	angiogenesis|apoptotic process|negative regulation of apoptotic process|positive regulation of angiogenesis|positive regulation of endothelial cell proliferation|positive regulation of MAPK cascade|positive regulation of phosphatidylinositol 3-kinase signaling|positive regulation of protein kinase B signaling|positive regulation of protein phosphorylation|positive regulation of transcription by R…				ENOG502RZK9	S	positive regulation of phosphatidylinositol 3-kinase signaling	Function unknown	PF10572	UPF0556	UPF0556 domain	IPR018887	Family	Myeloid-derived growth factor
Q64455	Ptprj	Receptor-type tyrosine-protein phosphatase eta OS=Mus musculus OX=10090 GN=Ptprj PE=1 SV=2	2	3	5	3	1238	136.7	5.57	7.94	18.308	17.453	0.854953	1.8087	Up	0.0105573	0.0944793	18.2245	18.4986	18.2008	17.5095	17.7021	17.1474	Receptor-type tyrosine-protein phosphatase eta	19271	Ptprj	GO:0030183,GO:0007596,GO:0035584,GO:0042593,GO:0007507,GO:0030308,GO:0030336,GO:0008285,GO:0042059,GO:0046627,GO:0043407,GO:0010642,GO:0051898,GO:2000272,GO:0050860,GO:0043116,GO:0048709,GO:0035335,GO:1990264,GO:0048008,GO:0050918,GO:0045785,GO:0001954,GO:1905451,GO:0051894,GO:0010759,GO:0043410,GO:0050731,GO:0010572,GO:0051897,GO:0032760,GO:0006470,GO:0030155,GO:0001570,GO:0009986,GO:0005911,GO:…	B cell differentiation|blood coagulation|calcium-mediated signaling using intracellular calcium source|glucose homeostasis|heart development|negative regulation of cell growth|negative regulation of cell migration|negative regulation of cell population proliferation|negative regulation of epidermal growth factor receptor signaling pathway|negative regulation of insulin receptor signaling pathway|…	mmu04520,mmu05208	Adherens junction|Chemical carcinogenesis - reactive oxygen species	K05698	KOG0791	T	slit diaphragm assembly	Signal transduction mechanisms	PF00041,PF18861,PF00102	fn3|PTP_tm|Y_phosphatase	Fibronectin type III domain|TM proximal of protein tyrosine phosphatase, receptor type J|Protein-tyrosine phosphatase	IPR003961,IPR036116,IPR013783,IPR029021,IPR000242,IPR041201,IPR016130,IPR003595,IPR000387	Domain|Homologous_superfamily|Homologous_superfamily|Homologous_superfamily|Domain|Domain|Active_site|Domain|Domain	Fibronectin type III|Fibronectin type III superfamily|Immunoglobulin-like fold|Protein-tyrosine phosphatase-like|Tyrosine-specific protein phosphatase, PTPase domain|PTPRJ, transmembrane domain|Protein-tyrosine phosphatase, active site|Protein-tyrosine phosphatase, catalytic|Tyrosine-specific protein phosphatases domain			R-MMU-202427,R-MMU-6798695,R-MMU-6807004,R-MMU-9706369	Phosphorylation of CD3 and TCR zeta chains|Neutrophil degranulation|Negative regulation of MET activity|Negative regulation of FLT3
P17047	Lamp2	Lysosome-associated membrane glycoprotein 2 OS=Mus musculus OX=10090 GN=Lamp2 PE=1 SV=2	13	6	17	6	415	45.7	7.39	33.76	20.2317	19.3694	0.862333	1.81798	Up	0.0111493	0.0982181	20.1823	20.4432	20.0698	19.3358	19.6593	19.1132	Lysosome-associated membrane glycoprotein 2	16784	Lamp2	GO:0097352,GO:0006914,GO:0009267,GO:0061684,GO:0072594,GO:1905146,GO:0046716,GO:0031333,GO:0050821,GO:0006605,GO:0061740,GO:0031647,GO:0044754,GO:0000421,GO:0061742,GO:0005768,GO:0070062,GO:0005615,GO:0043231,GO:0005770,GO:0031902,GO:1990836,GO:0005765,GO:0005764,GO:0016020,GO:0045121,GO:0048471,GO:0030670,GO:0005886,GO:0031088,GO:0005802,GO:0019899,GO:0019904	autophagosome maturation|autophagy|cellular response to starvation|chaperone-mediated autophagy|establishment of protein localization to organelle|lysosomal protein catabolic process|muscle cell cellular homeostasis|negative regulation of protein-containing complex assembly|protein stabilization|protein targeting|protein targeting to lysosome involved in chaperone-mediated autophagy|regulation of…	mmu04145,mmu04142,mmu04140,mmu05152	Phagosome|Lysosome|Autophagy - animal|Tuberculosis	K06528	KOG4818	J	protein targeting to lysosome involved in chaperone-mediated autophagy	Translation, ribosomal structure and biogenesis	PF01299	Lamp	Lysosome-associated membrane glycoprotein (Lamp)	IPR018134,IPR002000	Conserved_site|Family	Lysosome-associated membrane glycoprotein, conserved site|Lysosome-associated membrane glycoprotein			R-MMU-114608,R-MMU-6798695	Platelet degranulation |Neutrophil degranulation
P16056	Met	Hepatocyte growth factor receptor OS=Mus musculus OX=10090 GN=Met PE=1 SV=1	8	10	13	10	1379	153.5	7.05	29.96	19.5886	18.7224	0.866127	1.82276	Up	0.000994236	0.036246	19.4929	19.7136	19.5593	18.7076	18.8613	18.5984	Hepatocyte growth factor receptor	17295	Met	GO:0030534,GO:0007420,GO:0048754,GO:0055013,GO:0060048,GO:0016477,GO:0007268,GO:0001886,GO:0051649,GO:0061436,GO:0060079,GO:0030317,GO:0042593,GO:1904659,GO:0048012,GO:0001889,GO:0050804,GO:0014812,GO:0007517,GO:0051450,GO:0014902,GO:0010629,GO:1905098,GO:1901299,GO:0010801,GO:0035024,GO:0051497,GO:0070495,GO:0000122,GO:0071635,GO:0007399,GO:0030182,GO:0001764,GO:0031016,GO:0006909,GO:0001890,GO:…	adult behavior|brain development|branching morphogenesis of an epithelial tube|cardiac muscle cell development|cardiac muscle contraction|cell migration|chemical synaptic transmission|endothelial cell morphogenesis|establishment of localization in cell|establishment of skin barrier|excitatory postsynaptic potential|flagellated sperm motility|glucose homeostasis|glucose transmembrane transport|hep…	mmu04010,mmu04014,mmu04015,mmu04020,mmu04151,mmu04510,mmu04520,mmu04360,mmu05200,mmu05202,mmu05206,mmu05205,mmu05208,mmu05230,mmu05225,mmu05226,mmu05218,mmu05211,mmu05223,mmu05100,mmu05144,mmu01521	MAPK signaling pathway|Ras signaling pathway|Rap1 signaling pathway|Calcium signaling pathway|PI3K-Akt signaling pathway|Focal adhesion|Adherens junction|Axon guidance|Pathways in cancer|Transcriptional misregulation in cancer|MicroRNAs in cancer|Proteoglycans in cancer|Chemical carcinogenesis - reactive oxygen species|Central carbon metabolism in cancer|Hepatocellular carcinoma|Gastric cancer|Me…	K05099	KOG1095	KLT	transmembrane receptor protein tyrosine kinase activity	Transcription|Replication, recombination and repair|Signal transduction mechanisms	PF07714,PF01437,PF01403,PF01833	PK_Tyr_Ser-Thr|PSI|Sema|TIG	Protein tyrosine and serine/threonine kinase|Plexin repeat|Sema domain|IPT/TIG domain	IPR013783,IPR014756,IPR002909,IPR011009,IPR031148,IPR002165,IPR000719,IPR017441,IPR016201,IPR001627,IPR036352,IPR001245,IPR008266,IPR020635,IPR016244,IPR015943	Homologous_superfamily|Homologous_superfamily|Domain|Homologous_superfamily|Family|Repeat|Domain|Binding_site|Domain|Domain|Homologous_superfamily|Domain|Active_site|Domain|Family|Homologous_superfamily	Immunoglobulin-like fold|Immunoglobulin E-set|IPT domain|Protein kinase-like domain superfamily|Plexin family|Plexin repeat|Protein kinase domain|Protein kinase, ATP binding site|PSI domain|Sema domain|Sema domain superfamily|Serine-threonine/tyrosine-protein kinase, catalytic domain|Tyrosine-protein kinase, active site|Tyrosine-protein kinase, catalytic domain|Tyrosine-protein kinase, HGF/MSP re…	WP2841,WP488,WP85	Focal adhesion: PI3K-Akt-mTOR signaling pathway|Alpha 6 beta 4 integrin signaling pathway|Focal adhesion	R-MMU-1257604,R-MMU-416550,R-MMU-5673001,R-MMU-6806942,R-MMU-6807004,R-MMU-6811558,R-MMU-8851805,R-MMU-8851907,R-MMU-8865999,R-MMU-8874081,R-MMU-8875513,R-MMU-8875555,R-MMU-8875656,R-MMU-8875791,R-MMU-9734091	PIP3 activates AKT signaling|Sema4D mediated inhibition of cell attachment and migration|RAF/MAP kinase cascade|MET Receptor Activation|Negative regulation of MET activity|PI5P, PP2A and IER3 Regulate PI3K/AKT Signaling|MET activates RAS signaling|MET activates PI3K/AKT signaling|MET activates PTPN11|MET activates PTK2 signaling|MET interacts with TNS proteins|MET activates RAP1 and RAC1|MET rece…
P70699	Gaa	Lysosomal alpha-glucosidase OS=Mus musculus OX=10090 GN=Gaa PE=1 SV=2	16	15	30	15	953	106.2	5.83	65.81	21.0542	20.1809	0.873367	1.83193	Up	0.000395291	0.0278581	21.0046	20.9994	21.1586	20.2419	20.2404	20.0603	Lysosomal alpha-glucosidase	14387	Gaa	GO:0060048,GO:0002086,GO:0005980,GO:0005977,GO:0061723,GO:0003007,GO:0007626,GO:0007040,GO:0046716,GO:0050885,GO:0050884,GO:0002026,GO:0006941,GO:0009888,GO:0043181,GO:0120282,GO:0043231,GO:0005765,GO:0005764,GO:0016020,GO:0004558,GO:0090599,GO:0030246,GO:0043896,GO:0004553,GO:0032450	cardiac muscle contraction|diaphragm contraction|glycogen catabolic process|glycogen metabolic process|glycophagy|heart morphogenesis|locomotory behavior|lysosome organization|muscle cell cellular homeostasis|neuromuscular process controlling balance|neuromuscular process controlling posture|regulation of the force of heart contraction|striated muscle contraction|tissue development|vacuolar seque…	mmu00052,mmu00500,mmu04142	Galactose metabolism|Starch and sucrose metabolism|Lysosome	K12316	KOG1065	G	alpha-1,4-glucosidase activity	Carbohydrate transport and metabolism	PF13802,PF01055,PF16863,PF00088	Gal_mutarotas_2|Glyco_hydro_31|NtCtMGAM_N|Trefoil	Galactose mutarotase-like|Glycosyl hydrolases family 31 |N-terminal barrel of NtMGAM and CtMGAM, maltase-glucoamylase|Trefoil (P-type) domain	IPR031727,IPR011013,IPR000322,IPR030458,IPR030459,IPR025887,IPR013780,IPR017853,IPR017957,IPR000519,IPR044913	Domain|Homologous_superfamily|Family|Active_site|Conserved_site|Domain|Homologous_superfamily|Homologous_superfamily|Conserved_site|Domain|Homologous_superfamily	Galactose mutarotase, N-terminal barrel|Galactose mutarotase-like domain superfamily|Glycoside hydrolase family 31|Glycosyl hydrolases family 31, active site|Glycosyl hydrolases family 31, conserved site|Glycoside hydrolase family 31, N-terminal domain|Glycosyl hydrolase, all-beta|Glycoside hydrolase superfamily|P-type trefoil, conserved site|P-type trefoil domain|P-type trefoil domain superfamily			R-MMU-6798695,R-MMU-70221	Neutrophil degranulation|Glycogen breakdown (glycogenolysis)
Q91XV3	Basp1	Brain acid soluble protein 1 OS=Mus musculus OX=10090 GN=Basp1 PE=1 SV=3	84	14	30	14	226	22.1	4.51	111.69	21.6239	20.7363	0.887557	1.85004	Up	0.0466826	0.181016	21.1702	22.043	21.6585	20.7002	21.0705	20.4383	Brain acid soluble protein 1	70350	Basp1	GO:0045892,GO:0072112,GO:0030054,GO:0000785,GO:0008180,GO:0005737,GO:0030426,GO:0016363,GO:0016607,GO:0005634,GO:0005886,GO:0016605,GO:0019904,GO:0000976,GO:0003714	negative regulation of DNA-templated transcription|podocyte differentiation|cell junction|chromatin|COP9 signalosome|cytoplasm|growth cone|nuclear matrix|nuclear speck|nucleus|plasma membrane|PML body|protein domain specific binding|transcription cis-regulatory region binding|transcription corepressor activity				ENOG502RXJZ	S	glomerular visceral epithelial cell differentiation	Function unknown	PF05466	BASP1	Brain acid soluble protein 1 (BASP1 protein)	IPR008408	Family	Brain acid soluble protein 1			R-MMU-9035034	RHOF GTPase cycle
Q2YFS3	Pilra	Paired immunoglobulin-like type 2 receptor alpha OS=Mus musculus OX=10090 GN=Pilra PE=1 SV=1	8	2	3	2	302	33	8.18	7	18.7249	17.8326	0.89232	1.85616	Up	0.00458359	0.0626298	18.734	18.604	18.8367	17.7922	17.6123	18.0933	Paired immunoglobulin-like type 2 receptor alpha	231805	Pilra	GO:0007165,GO:0016020,GO:0042288	signal transduction|membrane|MHC class I protein binding	mmu03266,mmu05168	Virion - Herpesvirus|Herpes simplex virus 1 infection	K15411	ENOG502SUHR	S	MHC class I protein binding	Function unknown				IPR036179,IPR013783	Homologous_superfamily|Homologous_superfamily	Immunoglobulin-like domain superfamily|Immunoglobulin-like fold			R-MMU-198933	Immunoregulatory interactions between a Lymphoid and a non-Lymphoid cell
Q9D1K2	Atp6v1f	V-type proton ATPase subunit F OS=Mus musculus OX=10090 GN=Atp6v1f PE=1 SV=2	32	5	9	5	119	13.4	5.82	17.79	18.5222	17.6298	0.892447	1.85632	Up	0.0469146	0.181665	18.1221	19.0729	18.3717	17.4508	17.8907	17.5478	V-type proton ATPase subunit F	66144	Atp6v1f	GO:0097401,GO:1904949,GO:0030665,GO:0016020,GO:0033176,GO:0033180,GO:0030672,GO:1902495,GO:0016471,GO:0000221,GO:0046961	synaptic vesicle lumen acidification|ATPase complex|clathrin-coated vesicle membrane|membrane|proton-transporting V-type ATPase complex|proton-transporting V-type ATPase, V1 domain|synaptic vesicle membrane|transmembrane transporter complex|vacuolar proton-transporting V-type ATPase complex|vacuolar proton-transporting V-type ATPase, V1 domain|proton-transporting ATPase activity, rotational mecha…	mmu00190,mmu04150,mmu04145,mmu04966,mmu04721,mmu05165,mmu05323	Oxidative phosphorylation|mTOR signaling pathway|Phagosome|Collecting duct acid secretion|Synaptic vesicle cycle|Human papillomavirus infection|Rheumatoid arthritis	K02151	KOG3432	C	proton-transporting ATPase activity, rotational mechanism	Energy production and conversion	PF01990	ATP-synt_F	ATP synthase (F/14-kDa) subunit	IPR008218,IPR005772,IPR036906	Family|Family|Homologous_superfamily	ATPase, V1 complex, subunit F|ATPase, V1 complex, subunit F, eukaryotic|ATPase, V1 complex, subunit F superfamily			R-MMU-1222556,R-MMU-77387,R-MMU-917977,R-MMU-9639288,R-MMU-983712	ROS and RNS production in phagocytes|Insulin receptor recycling|Transferrin endocytosis and recycling|Amino acids regulate mTORC1|Ion channel transport
Q80X71	Tmem106b	Transmembrane protein 106B OS=Mus musculus OX=10090 GN=Tmem106b PE=1 SV=1	11	3	6	3	275	31.2	6.68	16.96	19.7432	18.848	0.895237	1.85991	Up	0.00665657	0.075361	19.5243	19.8766	19.8287	18.8041	19.098	18.6417	Transmembrane protein 106B	71900	Tmem106b	GO:0048813,GO:0007042,GO:1905146,GO:0007041,GO:0032418,GO:0007040,GO:0070050,GO:1900006,GO:0051345,GO:1905671,GO:0005768,GO:0031902,GO:0005765,GO:0005764,GO:0051117	dendrite morphogenesis|lysosomal lumen acidification|lysosomal protein catabolic process|lysosomal transport|lysosome localization|lysosome organization|neuron cellular homeostasis|positive regulation of dendrite development|positive regulation of hydrolase activity|regulation of lysosome organization|endosome|late endosome membrane|lysosomal membrane|lysosome|ATPase binding				ENOG502QQRZ	S	lysosome localization	Function unknown	PF07092	DUF1356	Protein of unknown function (DUF1356)	IPR009790	Family	Transmembrane protein 106
O35887	Calu	Calumenin OS=Mus musculus OX=10090 GN=Calu PE=1 SV=1	13	4	5	4	315	37	4.67	7.35	18.688	17.7812	0.906797	1.87488	Up	0.0134138	0.108411	18.42	19.0645	18.5797	17.7099	17.9641	17.6697	Calumenin	12321	Calu	GO:0005783,GO:0005788,GO:0005789,GO:0005576,GO:0005794,GO:0043231,GO:0042470,GO:0033018,GO:0005509,GO:0019899,GO:0004857	endoplasmic reticulum|endoplasmic reticulum lumen|endoplasmic reticulum membrane|extracellular region|Golgi apparatus|intracellular membrane-bounded organelle|melanosome|sarcoplasmic reticulum lumen|calcium ion binding|enzyme binding|enzyme inhibitor activity				KOG4223	L	calcium ion binding	Replication, recombination and repair	PF13202,PF13833	EF-hand_5|EF-hand_8	EF hand|EF-hand domain pair	IPR011992,IPR018247,IPR002048	Homologous_superfamily|Binding_site|Domain	EF-hand domain pair|EF-Hand 1, calcium-binding site|EF-hand domain			R-MMU-381426,R-MMU-8957275	Regulation of Insulin-like Growth Factor (IGF) transport and uptake by Insulin-like Growth Factor Binding Proteins (IGFBPs)|Post-translational protein phosphorylation
P18828	Sdc1	Syndecan-1 OS=Mus musculus OX=10090 GN=Sdc1 PE=1 SV=1	3	1	3	1	311	32.9	4.79	8.04	19.0316	18.1198	0.91183	1.88143	Up	0.044304	0.179127	18.8237	19.1806	19.0906	18.2032	18.5858	17.5704	Syndecan-1	20969	Sdc1	GO:0060070,GO:0016477,GO:0006954,GO:0048627,GO:0042476,GO:1903543,GO:1903553,GO:0006898,GO:0051592,GO:0051591,GO:0051384,GO:0042542,GO:0009636,GO:0060009,GO:0055002,GO:0001657,GO:0042060,GO:0009986,GO:0009897,GO:0005576,GO:0005796,GO:0005886,GO:0032991,GO:0038024,GO:0042802,GO:0008022	canonical Wnt signaling pathway|cell migration|inflammatory response|myoblast development|odontogenesis|positive regulation of exosomal secretion|positive regulation of extracellular exosome assembly|receptor-mediated endocytosis|response to calcium ion|response to cAMP|response to glucocorticoid|response to hydrogen peroxide|response to toxic substance|Sertoli cell development|striated muscle ce…	mmu04512,mmu04514,mmu05205,mmu05144,mmu05418	ECM-receptor interaction|Cell adhesion molecules|Proteoglycans in cancer|Malaria|Fluid shear stress and atherosclerosis	K06257	ENOG502RZWT	S	myoblast development	Function unknown	PF01034	Syndecan	Syndecan domain	IPR003585,IPR001050,IPR027789,IPR030479	Domain|Family|Domain|Conserved_site	Neurexin/syndecan/glycophorin C|Syndecan|Syndecan/Neurexin domain|Syndecan, conserved site			R-MMU-1971475,R-MMU-2022928,R-MMU-2024096,R-MMU-202733,R-MMU-3000170,R-MMU-449836,R-MMU-975634	A tetrasaccharide linker sequence is required for GAG synthesis|HS-GAG biosynthesis|HS-GAG degradation|Cell surface interactions at the vascular wall|Syndecan interactions|Other interleukin signaling|Retinoid metabolism and transport
Q9QZ23	Nfu1	NFU1 iron-sulfur cluster scaffold homolog, mitochondrial OS=Mus musculus OX=10090 GN=Nfu1 PE=1 SV=2	12	2	3	2	255	28.5	5.03	9.35	18.0552	17.1397	0.915547	1.88628	Up	0.0369672	0.163485	17.5699	18.5064	18.0895	16.9672	17.377	17.0749	NFU1 iron-sulfur cluster scaffold homolog, mitochondrial	56748	Nfu1	GO:0016226,GO:0097428,GO:0005829,GO:0005739,GO:0005654,GO:0005634,GO:0051539,GO:0005506	iron-sulfur cluster assembly|protein maturation by iron-sulfur cluster transfer|cytosol|mitochondrion|nucleoplasm|nucleus|4 iron, 4 sulfur cluster binding|iron ion binding				KOG2358	O	NFU1 iron-sulfur cluster scaffold	Posttranslational modification, protein turnover, chaperones	PF08712,PF01106	Nfu_N|NifU	Scaffold protein Nfu/NifU N terminal|NifU-like domain	IPR034904,IPR014824,IPR036498,IPR001075	Homologous_superfamily|Domain|Homologous_superfamily|Domain	Fe-S cluster assembly domain superfamily|Scaffold protein Nfu/NifU, N-terminal|Scaffold protein Nfu/NifU, N-terminal domain superfamily|NIF system FeS cluster assembly, NifU, C-terminal
A1L314	Mpeg1	Macrophage-expressed gene 1 protein OS=Mus musculus OX=10090 GN=Mpeg1 PE=1 SV=1	15	9	12	9	713	78.3	5.92	19.92	18.7649	17.8397	0.925197	1.89894	Up	0.000121275	0.0145894	18.8227	18.6785	18.7933	17.9067	17.7557	17.8565	Macrophage-expressed gene 1 protein	17476	Mpeg1	GO:0042742,GO:0050829,GO:0050830,GO:0045087,GO:0035915,GO:0031410,GO:0030659,GO:0045335	defense response to bacterium|defense response to Gram-negative bacterium|defense response to Gram-positive bacterium|innate immune response|pore formation in membrane of another organism|cytoplasmic vesicle|cytoplasmic vesicle membrane|phagocytic vesicle				ENOG502QRKR	S	MAC/Perforin domain	Function unknown	PF01823	MACPF	MAC/Perforin domain	IPR020864,IPR039707	Domain|Family	Membrane attack complex component/perforin (MACPF) domain|Macrophage-expressed gene 1 protein
Q9D7I0	Shisa5	Protein shisa-5 OS=Mus musculus OX=10090 GN=Shisa5 PE=1 SV=1	6	2	4	2	235	25.5	5.2	9.84	17.689	16.7578	0.93121	1.90687	Up	0.0260486	0.141982	17.3846	17.8695	17.8129	16.5367	17.2023	16.5343	Protein shisa-5	66940	Shisa5	GO:0072332,GO:0042771,GO:0005783,GO:0005789,GO:0005635,GO:0031965,GO:0050699	intrinsic apoptotic signaling pathway by p53 class mediator|intrinsic apoptotic signaling pathway in response to DNA damage by p53 class mediator|endoplasmic reticulum|endoplasmic reticulum membrane|nuclear envelope|nuclear membrane|WW domain binding	mmu04115	p53 signaling pathway	K10135	ENOG502S2Y4	S	apoptotic process	Function unknown	PF13908	Shisa	Wnt and FGF inhibitory regulator	IPR026910	Family	Shisa family			R-MMU-381426,R-MMU-8957275	Regulation of Insulin-like Growth Factor (IGF) transport and uptake by Insulin-like Growth Factor Binding Proteins (IGFBPs)|Post-translational protein phosphorylation
Q9Z2H6	Clec4d	C-type lectin domain family 4 member D OS=Mus musculus OX=10090 GN=Clec4d PE=1 SV=1	15	2	3	2	219	25.6	6.67	5.88	16.9654	16.0201	0.945313	1.92561	Up	0.000534561	0.0290064	17.0466	17.001	16.8488	15.9121	16.1557	15.9926	C-type lectin domain family 4 member D	17474	Clec4d	GO:0002250,GO:0061760,GO:0042742,GO:0038094,GO:0006955,GO:0045087,GO:0043123,GO:0030887,GO:0002292,GO:0009897,GO:0005886,GO:0030246,GO:0034987,GO:0005537,GO:0046872,GO:0038187	adaptive immune response|antifungal innate immune response|defense response to bacterium|Fc-gamma receptor signaling pathway|immune response|innate immune response|positive regulation of I-kappaB kinase/NF-kappaB signaling|positive regulation of myeloid dendritic cell activation|T cell differentiation involved in immune response|external side of plasma membrane|plasma membrane|carbohydrate bindin…	mmu04625	C-type lectin receptor signaling pathway	K10058	KOG4297	K	carbohydrate binding	Transcription	PF00059	Lectin_C	Lectin C-type domain	IPR001304,IPR016186,IPR033989,IPR016187	Domain|Homologous_superfamily|Domain|Homologous_superfamily	C-type lectin-like|C-type lectin-like/link domain superfamily|CD209-like, C-type lectin-like domain|C-type lectin fold			R-MMU-5621480,R-MMU-6798695	Dectin-2 family|Neutrophil degranulation
Q9CYA0	Creld2	Protein disulfide isomerase Creld2 OS=Mus musculus OX=10090 GN=Creld2 PE=1 SV=1	18	6	8	6	350	38.2	4.58	20.49	19.6363	18.6823	0.953997	1.93723	Up	0.0294732	0.149303	19.3644	19.9371	19.6076	18.6433	19.1074	18.2963	Protein disulfide isomerase Creld2	76737	Creld2	GO:0005783,GO:0005615,GO:0005794,GO:0005509,GO:0003756	endoplasmic reticulum|extracellular space|Golgi apparatus|calcium ion binding|protein disulfide isomerase activity				KOG4260	L	calcium ion binding	Replication, recombination and repair	PF07645	EGF_CA	Calcium-binding EGF domain	IPR001881,IPR000742,IPR000152,IPR018097,IPR006212,IPR009030,IPR002049	Domain|Domain|PTM|Conserved_site|Repeat|Homologous_superfamily|Domain	EGF-like calcium-binding domain|EGF-like domain|EGF-type aspartate/asparagine hydroxylation site|EGF-like calcium-binding, conserved site|Furin-like repeat|Growth factor receptor cysteine-rich domain superfamily|Laminin-type EGF domain
Q9CPR1	Rwdd4	RWD domain-containing protein 4 OS=Mus musculus OX=10090 GN=Rwdd4 PE=2 SV=1	5	1	1	1	188	21.1	5.63	3.64	16.8297	15.8703	0.95936	1.94445	Up	0.0015777	0.0411809	16.6395	16.9509	16.8985	15.8464	16.0204	15.7441	RWD domain-containing protein 4	192174	Rwdd4						KOG4018	J	positive regulation of androgen receptor activity	Translation, ribosomal structure and biogenesis	PF05773	RWD	RWD domain	IPR006575,IPR042770,IPR016135	Domain|Family|Homologous_superfamily	RWD domain|RWD domain-containing protein 4|Ubiquitin-conjugating enzyme/RWD-like
Q91ZV3	Dcbld2	Discoidin, CUB and LCCL domain-containing protein 2 OS=Mus musculus OX=10090 GN=Dcbld2 PE=1 SV=1	3	3	3	3	769	83.7	7.64	6.76	18.0798	17.1144	0.96541	1.95262	Up	0.00012647	0.0145894	17.9972	18.1452	18.097	17.0438	17.2097	17.0897	Discoidin, CUB and LCCL domain-containing protein 2	73379	Dcbld2	GO:0030308,GO:0042060,GO:0009986,GO:0005886,GO:0038023	negative regulation of cell growth|wound healing|cell surface|plasma membrane|signaling receptor activity				ENOG502QRMB	M	negative regulation of cell growth	Cell wall/membrane/envelope biogenesis	PF00431,PF00754,PF03815	CUB|F5_F8_type_C|LCCL	CUB domain|F5/8 type C domain|LCCL domain	IPR000859,IPR000421,IPR008979,IPR004043,IPR036609,IPR035914	Domain|Domain|Homologous_superfamily|Domain|Homologous_superfamily|Homologous_superfamily	CUB domain|Coagulation factor 5/8 C-terminal domain|Galactose-binding-like domain superfamily|LCCL domain|LCCL domain superfamily|Spermadhesin, CUB domain superfamily
P01899	H2-D1	H-2 class I histocompatibility antigen, D-B alpha chain OS=Mus musculus OX=10090 GN=H2-D1 PE=1 SV=2	47	17	120	11	362	40.8	6.73	370.68	23.6449	22.6709	0.973993	1.96427	Up	0.00535538	0.0683114	23.4231	23.8178	23.6937	22.6448	22.9144	22.4534	H-2 class I histocompatibility antigen, D-B alpha chain	14964	H2-D1	GO:0002485,GO:0002476,GO:0010977,GO:0001916,GO:0001913,GO:0009986,GO:0033106,GO:0005769,GO:0031901,GO:0005783,GO:0070971,GO:0009897,GO:0005615,GO:0005794,GO:0005797,GO:0000139,GO:0005765,GO:0042824,GO:0042612,GO:0032398,GO:0030670,GO:0005886,GO:0071889,GO:0030881,GO:0042610,GO:0051087,GO:0042802,GO:0042288,GO:0046703,GO:0042605,GO:0042277,GO:0042803,GO:0044877,GO:0005102,GO:0042608,GO:0062061,GO:…	antigen processing and presentation of endogenous peptide antigen via MHC class I via ER pathway, TAP-dependent|antigen processing and presentation of endogenous peptide antigen via MHC class Ib|negative regulation of neuron projection development|positive regulation of T cell mediated cytotoxicity|T cell mediated cytotoxicity|cell surface|cis-Golgi network membrane|early endosome|early endosome …	mmu04514,mmu04144,mmu04145,mmu04218,mmu04650,mmu04612,mmu05203,mmu05166,mmu05170,mmu05168,mmu05163,mmu05167,mmu05169,mmu05165,mmu05320,mmu05330,mmu05332,mmu05416,mmu04940	Cell adhesion molecules|Endocytosis|Phagosome|Cellular senescence|Natural killer cell mediated cytotoxicity|Antigen processing and presentation|Viral carcinogenesis|Human T-cell leukemia virus 1 infection|Human immunodeficiency virus 1 infection|Herpes simplex virus 1 infection|Human cytomegalovirus infection|Kaposi sarcoma-associated herpesvirus infection|Epstein-Barr virus infection|Human papil…	K06751	ENOG502RQEK	S	antigen processing and presentation of peptide antigen via MHC class I	Function unknown	PF07654,PF00129,PF06623	C1-set|MHC_I|MHC_I_C	Immunoglobulin C1-set domain|Class I Histocompatibility antigen, domains alpha 1 and 2|MHC_I C-terminus	IPR007110,IPR036179,IPR013783,IPR003006,IPR003597,IPR011161,IPR037055,IPR011162,IPR001039,IPR010579	Domain|Homologous_superfamily|Homologous_superfamily|Conserved_site|Domain|Domain|Homologous_superfamily|Homologous_superfamily|Domain|Domain	Immunoglobulin-like domain|Immunoglobulin-like domain superfamily|Immunoglobulin-like fold|Immunoglobulin/major histocompatibility complex, conserved site|Immunoglobulin C1-set|MHC class I-like antigen recognition-like|MHC class I-like antigen recognition-like superfamily|MHC classes I/II-like antigen recognition protein|MHC class I alpha chain, alpha1 alpha2 domains|MHC class I, alpha chain, C-t…
Q61271	Acvr1b	Activin receptor type-1B OS=Mus musculus OX=10090 GN=Acvr1b PE=1 SV=1	4	1	1	1	505	56.7	7.17	2.36	15.439	14.4417	0.99731	1.99627	Up	0.0124939	0.104823	15.3646	15.6219	15.3306	14.2809	14.8619	14.1823	Activin receptor type-1B	11479	Acvr1b	GO:0032924,GO:0060936,GO:0007166,GO:0071363,GO:0097191,GO:0000082,GO:0001942,GO:0001701,GO:0007498,GO:0030308,GO:0010629,GO:0007399,GO:0038092,GO:0018107,GO:0032927,GO:0032967,GO:0045648,GO:0010628,GO:0010862,GO:0045944,GO:1901165,GO:0046777,GO:0006468,GO:0006355,GO:0009966,GO:0007165,GO:0048179,GO:0009986,GO:0005829,GO:0005886,GO:0043235,GO:0048185,GO:0017002,GO:0016361,GO:0005524,GO:0019838,GO:…	activin receptor signaling pathway|cardiac fibroblast cell development|cell surface receptor signaling pathway|cellular response to growth factor stimulus|extrinsic apoptotic signaling pathway|G1/S transition of mitotic cell cycle|hair follicle development|in utero embryonic development|mesoderm development|negative regulation of cell growth|negative regulation of gene expression|nervous system d…	mmu04350,mmu04060,mmu04550	TGF-beta signaling pathway|Cytokine-cytokine receptor interaction|Signaling pathways regulating pluripotency of stem cells	K13567	KOG2052	KLT	activin receptor activity, type I	Transcription|Replication, recombination and repair|Signal transduction mechanisms	PF01064,PF00069,PF08515	Activin_recp|Pkinase|TGF_beta_GS	Activin types I and II receptor domain|Protein kinase domain|Transforming growth factor beta type I GS-motif	IPR000472,IPR003605,IPR011009,IPR000719,IPR017441,IPR008271,IPR045860,IPR000333	Domain|Domain|Homologous_superfamily|Domain|Binding_site|Active_site|Homologous_superfamily|Family	Activin types I and II receptor domain|GS domain|Protein kinase-like domain superfamily|Protein kinase domain|Protein kinase, ATP binding site|Serine/threonine-protein kinase, active site|Snake toxin-like superfamily|Ser/Thr protein kinase, TGFB receptor	WP1763,WP493	Mechanisms associated with pluripotency|Mapk signaling pathway	R-MMU-1502540	Signaling by Activin
Q00731	Vegfa	Vascular endothelial growth factor A OS=Mus musculus OX=10090 GN=Vegfa PE=1 SV=2	8	2	2	2	214	25.3	9.04	6	17.6773	16.6695	1.00777	2.01081	Up	0.000859241	0.0346029	17.8061	17.7131	17.5125	16.7037	16.7731	16.5316	Vascular endothelial growth factor A	22339	Vegfa	GO:0032147,GO:0001525,GO:0060978,GO:0006915,GO:0048844,GO:0002575,GO:0001568,GO:0048514,GO:0001974,GO:0060346,GO:0061430,GO:0001569,GO:0048593,GO:0055013,GO:0060948,GO:0060326,GO:0016477,GO:0002042,GO:0008283,GO:0098609,GO:0071456,GO:0035924,GO:0097533,GO:0071679,GO:0060982,GO:0003169,GO:0071542,GO:0035767,GO:0043542,GO:0001935,GO:0030855,GO:0002070,GO:0050673,GO:0042462,GO:0003007,GO:0048873,GO:…	activation of protein kinase activity|angiogenesis|angiogenesis involved in coronary vascular morphogenesis|apoptotic process|artery morphogenesis|basophil chemotaxis|blood vessel development|blood vessel morphogenesis|blood vessel remodeling|bone trabecula formation|bone trabecula morphogenesis|branching involved in blood vessel morphogenesis|camera-type eye morphogenesis|cardiac muscle cell dev…	mmu04010,mmu04014,mmu04015,mmu04370,mmu04066,mmu04020,mmu04151,mmu04510,mmu04926,mmu05200,mmu05206,mmu05205,mmu05207,mmu05208,mmu05212,mmu05211,mmu05219,mmu05163,mmu05167,mmu05165,mmu05323,mmu05418,mmu04933,mmu01521	MAPK signaling pathway|Ras signaling pathway|Rap1 signaling pathway|VEGF signaling pathway|HIF-1 signaling pathway|Calcium signaling pathway|PI3K-Akt signaling pathway|Focal adhesion|Relaxin signaling pathway|Pathways in cancer|MicroRNAs in cancer|Proteoglycans in cancer|Chemical carcinogenesis - receptor activation|Chemical carcinogenesis - reactive oxygen species|Pancreatic cancer|Renal cell ca…	K05448	ENOG502QVI8	O	vascular endothelial growth factor receptor 1 binding	Posttranslational modification, protein turnover, chaperones	PF00341,PF14554	PDGF|VEGF_C	PDGF/VEGF domain|VEGF heparin-binding domain	IPR029034,IPR023581,IPR000072,IPR027928,IPR036841	Homologous_superfamily|Conserved_site|Domain|Domain|Homologous_superfamily	Cystine-knot cytokine|Platelet-derived growth factor, conserved site|PDGF/VEGF domain|Vascular endothelial growth factor, heparin-binding domain|Vascular endothelial growth factor, heparin-binding domain superfamily	WP1270,WP202,WP2067,WP2841,WP3864,WP5024,WP5025,WP5056,WP512,WP85	Endochondral ossification|Hypertrophy model|Heart development|Focal adhesion: PI3K-Akt-mTOR signaling pathway|Robo4 and VEGF signaling pathways crosstalk|Hypoxia-dependent proliferation of myoblasts|Hypoxia-dependent differentiation of myoblasts|Burn wound healing|ID signaling pathway|Focal adhesion	R-MMU-114608,R-MMU-194313,R-MMU-195399,R-MMU-4420097,R-MMU-5218921	Platelet degranulation |VEGF ligand-receptor interactions|VEGF binds to VEGFR leading to receptor dimerization|VEGFA-VEGFR2 Pathway|VEGFR2 mediated cell proliferation
Q9D975	Srxn1	Sulfiredoxin-1 OS=Mus musculus OX=10090 GN=Srxn1 PE=2 SV=1	20	3	3	3	136	14.1	8.02	6.95	18.3476	17.3378	1.00986	2.01372	Up	0.0126211	0.105575	18.1898	18.5444	18.3087	17.2495	17.7381	17.0257	Sulfiredoxin-1	76650	Srxn1	GO:0034599,GO:0006979,GO:0005737,GO:0005829,GO:0005524,GO:0016667,GO:0032542	cellular response to oxidative stress|response to oxidative stress|cytoplasm|cytosol|ATP binding|oxidoreductase activity, acting on a sulfur group of donors|sulfiredoxin activity				KOG3388	D	sulfiredoxin activity	Cell cycle control, cell division, chromosome partitioning	PF02195	ParBc	ParB/Sulfiredoxin domain	IPR003115,IPR036086,IPR016692	Domain|Homologous_superfamily|Family	ParB/Sulfiredoxin|ParB/Sulfiredoxin superfamily|Sulfiredoxin			R-MMU-9755511	KEAP1-NFE2L2 pathway
Q9Z0F8	Adam17	Disintegrin and metalloproteinase domain-containing protein 17 OS=Mus musculus OX=10090 GN=Adam17 PE=1 SV=3	16	13	23	13	827	93	5.94	57.79	20.7904	19.7787	1.01171	2.0163	Up	0.000770556	0.0325045	20.6415	20.8844	20.8454	19.7905	19.9108	19.6348	Disintegrin and metalloproteinase domain-containing protein 17	11491	Adam17	GO:0042987,GO:0030183,GO:0007155,GO:0033627,GO:0048870,GO:0071403,GO:0050830,GO:0007173,GO:0002467,GO:0006509,GO:0043066,GO:0120163,GO:0010977,GO:0030512,GO:0007220,GO:0007219,GO:0043065,GO:0043536,GO:0030307,GO:0030335,GO:0008284,GO:0032722,GO:0045737,GO:0045741,GO:0070374,GO:1900087,GO:0010976,GO:0001934,GO:0010820,GO:0030511,GO:1903265,GO:1905564,GO:0002532,GO:0016485,GO:0006508,GO:0035624,GO:…	amyloid precursor protein catabolic process|B cell differentiation|cell adhesion|cell adhesion mediated by integrin|cell motility|cellular response to high density lipoprotein particle stimulus|defense response to Gram-positive bacterium|epidermal growth factor receptor signaling pathway|germinal center formation|membrane protein ectodomain proteolysis|negative regulation of apoptotic process|neg…	mmu04330,mmu05171,mmu05010	Notch signaling pathway|Coronavirus disease - COVID-19|Alzheimer disease	K06059	KOG3658	F	membrane protein ectodomain proteolysis	Nucleotide transport and metabolism	PF16698,PF00200,PF01562	ADAM17_MPD|Disintegrin|Pep_M12B_propep	Membrane-proximal domain, switch, for ADAM17|Disintegrin|Reprolysin family propeptide	IPR034025,IPR032029,IPR001762,IPR036436,IPR024079,IPR001590,IPR002870	Domain|Domain|Domain|Homologous_superfamily|Homologous_superfamily|Domain|Domain	ADAM10/ADAM17 catalytic domain|ADAM17, membrane-proximal domain|Disintegrin domain|Disintegrin domain superfamily|Metallopeptidase, catalytic domain superfamily|Peptidase M12B, ADAM/reprolysin|Peptidase M12B, propeptide	WP2075,WP265,WP29	Alzheimer's disease|Delta-Notch signaling pathway|Notch signaling pathway	R-MMU-193692,R-MMU-75893	Regulated proteolysis of p75NTR|TNF signaling
Q64282	Ifit1	Interferon-induced protein with tetratricopeptide repeats 1 OS=Mus musculus OX=10090 GN=Ifit1 PE=1 SV=2	5	3	3	3	463	53.7	7.52	2.21	15.4084	14.38	1.0284	2.03976	Up	0.00017715	0.0178352	15.3111	15.4323	15.4819	14.3771	14.4806	14.2823	Interferon-induced protein with tetratricopeptide repeats 1	15957	Ifit1	GO:0035457,GO:0035458,GO:0051607,GO:0045087,GO:0009617,GO:0009615,GO:0005737,GO:0005829,GO:0003723	cellular response to interferon-alpha|cellular response to interferon-beta|defense response to virus|innate immune response|response to bacterium|response to virus|cytoplasm|cytosol|RNA binding	mmu05160	Hepatitis C	K14217	KOG1124	O	cellular component assembly	Posttranslational modification, protein turnover, chaperones	PF13181	TPR_8	Tetratricopeptide repeat	IPR011990,IPR019734	Homologous_superfamily|Repeat	Tetratricopeptide-like helical domain superfamily|Tetratricopeptide repeat
O35114	Scarb2	Lysosome membrane protein 2 OS=Mus musculus OX=10090 GN=Scarb2 PE=1 SV=3	3	1	1	1	478	54	5.1	2.21	16.1663	15.1323	1.03391	2.04757	Up	0.00575443	0.0717777	15.8405	16.3097	16.3486	15.1463	15.3	14.9507	Lysosome membrane protein 2	12492	Scarb2	GO:0015917,GO:0010467,GO:0010976,GO:0006622,GO:0006898,GO:0043471,GO:1905123,GO:0007605,GO:0005737,GO:0030666,GO:0043202,GO:0005765,GO:0005886,GO:0038024,GO:0051087,GO:0015485,GO:0019899,GO:0031210,GO:0001786,GO:0042803,GO:0005044	aminophospholipid transport|gene expression|positive regulation of neuron projection development|protein targeting to lysosome|receptor-mediated endocytosis|regulation of cellular carbohydrate catabolic process|regulation of glucosylceramidase activity|sensory perception of sound|cytoplasm|endocytic vesicle membrane|lysosomal lumen|lysosomal membrane|plasma membrane|cargo receptor activity|chaper…	mmu04142	Lysosome	K12384	KOG3776	T	system process	Signal transduction mechanisms	PF01130	CD36	CD36 family	IPR002159,IPR005429	Family|Family	CD36 family|Lysosome membrane protein II	WP2573	Primary focal segmental glomerulosclerosis (FSGS)	R-MMU-8856825,R-MMU-8856828	Cargo recognition for clathrin-mediated endocytosis|Clathrin-mediated endocytosis
Q61450	Lilrb4b	Leukocyte immunoglobulin-like receptor subfamily B member 4B OS=Mus musculus OX=10090 GN=Lilrb4b PE=1 SV=1	7	2	12	1	303	34.2	6.42	26.99	16.1904	15.1427	1.04769	2.06721	Up	0.000205431	0.0195961	16.0661	16.3273	16.1778	15.1999	15.1093	15.1188	Leukocyte immunoglobulin-like receptor subfamily B member 4B	14727	Lilrb4b	GO:0002774,GO:0045576,GO:0046007,GO:0032682,GO:1900016,GO:0045584,GO:0043124,GO:0032691,GO:0032693,GO:0032703,GO:0032714,GO:0032715,GO:0071659,GO:0043409,GO:1902894,GO:0150102,GO:0045671,GO:1900181,GO:0061099,GO:2000272,GO:2000524,GO:0002725,GO:0042130,GO:0050860,GO:0032720,GO:0032689,GO:0043378,GO:0045591,GO:0002669,GO:0031623,GO:0002507,GO:0009986,GO:0005886,GO:0034185,GO:0001968,GO:0019903,GO:…	Fc receptor mediated inhibitory signaling pathway|mast cell activation|negative regulation of activated T cell proliferation|negative regulation of chemokine production|negative regulation of cytokine production involved in inflammatory response|negative regulation of cytotoxic T cell differentiation|negative regulation of I-kappaB kinase/NF-kappaB signaling|negative regulation of interleukin-1 b…				ENOG502RU0A	S	immune response	Function unknown	PF00047	ig	Immunoglobulin domain	IPR007110,IPR036179,IPR013783,IPR013151	Domain|Homologous_superfamily|Homologous_superfamily|Domain	Immunoglobulin-like domain|Immunoglobulin-like domain superfamily|Immunoglobulin-like fold|Immunoglobulin			R-MMU-6798695	Neutrophil degranulation
P97352	S100a13	Protein S100-A13 OS=Mus musculus OX=10090 GN=S100a13 PE=1 SV=1	49	6	6	6	98	11.2	6.13	16.41	19.6158	18.5482	1.06755	2.09587	Up	0.0279909	0.146666	19.1782	19.9657	19.7034	18.3781	18.977	18.2895	Protein S100-A13	20196	S100a13	GO:0008284,GO:0001819,GO:0043123,GO:0032730,GO:0015031,GO:0008360,GO:0062023,GO:0005737,GO:0005829,GO:0005615,GO:0005730,GO:0005654,GO:0005634,GO:0048471,GO:0005886,GO:0005509,GO:0048306,GO:0005507,GO:0017134,GO:0008289,GO:0042803,GO:0050786,GO:0008270	positive regulation of cell population proliferation|positive regulation of cytokine production|positive regulation of I-kappaB kinase/NF-kappaB signaling|positive regulation of interleukin-1 alpha production|protein transport|regulation of cell shape|collagen-containing extracellular matrix|cytoplasm|cytosol|extracellular space|nucleolus|nucleoplasm|nucleus|perinuclear region of cytoplasm|plasma…				ENOG502S3RT	S	interleukin-1 alpha secretion	Function unknown	PF01023	S_100	S-100/ICaBP type calcium binding domain	IPR011992,IPR013787	Homologous_superfamily|Domain	EF-hand domain pair|S100/CaBP-9k-type, calcium binding, subdomain
P12023	App	Amyloid-beta precursor protein OS=Mus musculus OX=10090 GN=App PE=1 SV=3	27	19	77	17	770	86.7	4.79	223.21	22.8972	21.8228	1.07436	2.10578	Up	0.0172871	0.119871	22.5618	23.192	22.9377	21.8772	22.1462	21.445	Amyloid-beta precursor protein	11820	App	GO:0007189,GO:0007193,GO:0008344,GO:1990000,GO:0019731,GO:0019732,GO:0061844,GO:0008306,GO:0048143,GO:0002265,GO:0008088,GO:0016199,GO:0007409,GO:0019722,GO:0007155,GO:0006878,GO:1904646,GO:0071320,GO:0071280,GO:0071287,GO:1990090,GO:0071874,GO:0007417,GO:0008203,GO:0050890,GO:0048669,GO:0050829,GO:0050830,GO:0016358,GO:0006897,GO:0030198,GO:0030900,GO:0007186,GO:0000086,GO:0045087,GO:0035235,GO:…	adenylate cyclase-activating G protein-coupled receptor signaling pathway|adenylate cyclase-inhibiting G protein-coupled receptor signaling pathway|adult locomotory behavior|amyloid fibril formation|antibacterial humoral response|antifungal humoral response|antimicrobial humoral immune response mediated by antimicrobial peptide|associative learning|astrocyte activation|astrocyte activation involv…	mmu04726,mmu05010,mmu05022	Serotonergic synapse|Alzheimer disease|Pathways of neurodegeneration - multiple diseases	K04520	KOG3540	O	collateral sprouting in absence of injury	Posttranslational modification, protein turnover, chaperones	PF10515,PF12924,PF12925,PF02177,PF03494,PF00014	APP_amyloid|APP_Cu_bd|APP_E2|APP_N|Beta-APP|Kunitz_BPTI	Beta-amyloid precursor protein C-terminus|Copper-binding of amyloid precursor, CuBD|E2 domain of amyloid precursor protein|Amyloid A4 N-terminal heparin-binding|Beta-amyloid peptide (beta-APP)|Kunitz/Bovine pancreatic trypsin inhibitor domain	IPR036669,IPR008155,IPR013803,IPR011178,IPR024329,IPR008154,IPR015849,IPR036454,IPR019745,IPR019543,IPR019744,IPR036176,IPR002223,IPR036880,IPR011993,IPR020901	Homologous_superfamily|Family|Domain|Domain|Domain|Domain|Domain|Homologous_superfamily|Conserved_site|Domain|Conserved_site|Homologous_superfamily|Domain|Homologous_superfamily|Homologous_superfamily|Conserved_site	Amyloidogenic glycoprotein, copper-binding domain superfamily|Amyloidogenic glycoprotein|Amyloidogenic glycoprotein, amyloid-beta peptide|Amyloidogenic glycoprotein, copper-binding|Amyloidogenic glycoprotein, E2 domain|Amyloidogenic glycoprotein, extracellular|Amyloidogenic glycoprotein, heparin-binding|Amyloidogenic glycoprotein, heparin-binding domain superfamily|Amyloidogenic glycoprotein, int…	WP2075,WP265	Alzheimer's disease|Delta-Notch signaling pathway	R-MMU-114608,R-MMU-3000178,R-MMU-381426,R-MMU-416476,R-MMU-418594,R-MMU-432720,R-MMU-444473,R-MMU-445989,R-MMU-879415,R-MMU-8957275,R-MMU-933542,R-MMU-9609523	Platelet degranulation |ECM proteoglycans|Regulation of Insulin-like Growth Factor (IGF) transport and uptake by Insulin-like Growth Factor Binding Proteins (IGFBPs)|G alpha (q) signalling events|G alpha (i) signalling events|Lysosome Vesicle Biogenesis|Formyl peptide receptors bind formyl peptides and many other ligands|TAK1-dependent IKK and NF-kappa-B activation |Advanced glycosylation endprod…
P10810	Cd14	Monocyte differentiation antigen CD14 OS=Mus musculus OX=10090 GN=Cd14 PE=1 SV=1	34	11	55	11	366	39.2	5.21	157.66	21.9947	20.9127	1.08204	2.11702	Up	6.69205e-06	0.00269499	21.9923	22.0059	21.986	20.9631	20.9288	20.8461	Monocyte differentiation antigen CD14	12475	Cd14	GO:0071726,GO:0071222,GO:0071223,GO:0071219,GO:0071727,GO:0006954,GO:0045087,GO:0031663,GO:0001819,GO:0045807,GO:0032757,GO:0031666,GO:1901224,GO:0034145,GO:0032760,GO:0032481,GO:0032729,GO:0006898,GO:0009617,GO:0051602,GO:0045471,GO:0009408,GO:0032026,GO:0002237,GO:0034612,GO:0034142,GO:0009986,GO:0009897,GO:0005615,GO:0005794,GO:0046696,GO:0045121,GO:0005886,GO:0071723,GO:0001530,GO:0070891	cellular response to diacyl bacterial lipopeptide|cellular response to lipopolysaccharide|cellular response to lipoteichoic acid|cellular response to molecule of bacterial origin|cellular response to triacyl bacterial lipopeptide|inflammatory response|innate immune response|lipopolysaccharide-mediated signaling pathway|positive regulation of cytokine production|positive regulation of endocytosis|…	mmu04010,mmu04064,mmu04145,mmu04640,mmu04620,mmu05202,mmu05221,mmu05132,mmu05133,mmu05134,mmu05152,mmu05146,mmu05417,mmu04936	MAPK signaling pathway|NF-kappa B signaling pathway|Phagosome|Hematopoietic cell lineage|Toll-like receptor signaling pathway|Transcriptional misregulation in cancer|Acute myeloid leukemia|Salmonella infection|Pertussis|Legionellosis|Tuberculosis|Amoebiasis|Lipid and atherosclerosis|Alcoholic liver disease	K04391	ENOG502SNYQ	M	cellular response to triacyl bacterial lipopeptide	Cell wall/membrane/envelope biogenesis				IPR001611,IPR032675,IPR016337	Repeat|Homologous_superfamily|Family	Leucine-rich repeat|Leucine-rich repeat domain superfamily|Monocyte differentiation antigen CD14	WP2271,WP493,WP5128,WP523	Macrophage markers|Mapk signaling pathway|Fibrin complement receptor 3 signaling pathway|Regulation of actin cytoskeleton	R-MMU-140534,R-MMU-166016,R-MMU-166020,R-MMU-166166,R-MMU-2562578,R-MMU-5686938,R-MMU-6798695,R-MMU-936964,R-MMU-937041,R-MMU-937072,R-MMU-975163	Caspase activation via Death Receptors in the presence of ligand|Toll Like Receptor 4 (TLR4) Cascade|Transfer of LPS from LBP carrier to CD14|MyD88-independent TLR4 cascade |TRIF-mediated programmed cell death|Regulation of TLR by endogenous ligand|Neutrophil degranulation|Activation of IRF3/IRF7 mediated by TBK1/IKK epsilon|IKK complex recruitment mediated by RIP1|TRAF6-mediated induction of TAK…
Q9JJX6	P2rx4	P2X purinoceptor 4 OS=Mus musculus OX=10090 GN=P2rx4 PE=1 SV=1	2	1	1	1	388	43.4	7.99	2.63	15.7936	14.7057	1.08797	2.12574	Up	0.00861046	0.0857065	15.6029	15.7895	15.9886	14.3926	15.0696	14.6549	P2X purinoceptor 4	18438	P2rx4	GO:0097190,GO:0048266,GO:0070588,GO:0006816,GO:0071318,GO:0071294,GO:0060079,GO:0098662,GO:0034220,GO:0051899,GO:0010614,GO:0019228,GO:0006809,GO:0043536,GO:0010524,GO:0050850,GO:2001028,GO:1904141,GO:0051897,GO:0035590,GO:0008217,GO:0055117,GO:0050920,GO:0002028,GO:0055119,GO:0033198,GO:0048678,GO:0034405,GO:0002931,GO:0019233,GO:0050975,GO:0007165,GO:0042311,GO:0045177,GO:0030424,GO:0044297,GO:…	apoptotic signaling pathway|behavioral response to pain|calcium ion transmembrane transport|calcium ion transport|cellular response to ATP|cellular response to zinc ion|excitatory postsynaptic potential|inorganic cation transmembrane transport|ion transmembrane transport|membrane depolarization|negative regulation of cardiac muscle hypertrophy|neuronal action potential|nitric oxide biosynthetic p…	mmu04020,mmu04080	Calcium signaling pathway|Neuroactive ligand-receptor interaction	K05218	ENOG502QSUI	U	extracellularly ATP-gated cation channel activity	Intracellular trafficking, secretion, and vesicular transport				IPR003047,IPR027309,IPR001429	Family|Homologous_superfamily|Family	P2X4 purinoceptor|P2X purinoreceptor extracellular domain superfamily|P2X purinoreceptor			R-MMU-139853,R-MMU-418346	Elevation of cytosolic Ca2+ levels|Platelet homeostasis
Q8C129	Lnpep	Leucyl-cystinyl aminopeptidase OS=Mus musculus OX=10090 GN=Lnpep PE=1 SV=1	14	15	19	15	1025	117.2	5.96	44.96	20.7979	19.7013	1.09658	2.13847	Up	0.000774334	0.0325045	20.7301	20.8648	20.7987	19.6643	19.9122	19.5273	Leucyl-cystinyl aminopeptidase	240028	Lnpep	GO:0120163,GO:0010813,GO:0043171,GO:0045777,GO:0030163,GO:0006508,GO:0008217,GO:0048169,GO:0009725,GO:0007165,GO:0060395,GO:0009986,GO:0005737,GO:0030659,GO:0032593,GO:0043231,GO:0043229,GO:0016020,GO:0043025,GO:0048471,GO:0005886,GO:0031982,GO:0004177,GO:0070006,GO:0042277,GO:0008270	negative regulation of cold-induced thermogenesis|neuropeptide catabolic process|peptide catabolic process|positive regulation of blood pressure|protein catabolic process|proteolysis|regulation of blood pressure|regulation of long-term neuronal synaptic plasticity|response to hormone|signal transduction|SMAD protein signal transduction|cell surface|cytoplasm|cytoplasmic vesicle membrane|insulin-r…	mmu04614	Renin-angiotensin system	K01257	KOG1046	E	metalloaminopeptidase activity	Amino acid transport and metabolism	PF11838,PF01433,PF17900	ERAP1_C|Peptidase_M1|Peptidase_M1_N	ERAP1-like C-terminal domain|Peptidase family M1 domain|Peptidase M1 N-terminal domain	IPR045357,IPR042097,IPR024571,IPR034016,IPR001930,IPR014782,IPR027268	Domain|Homologous_superfamily|Domain|Family|Family|Domain|Homologous_superfamily	Aminopeptidase N-like , N-terminal domain|Aminopeptidase N-like , N-terminal domain superfamliy|ERAP1-like C-terminal domain|Aminopeptidase N-type|Peptidase M1, alanine aminopeptidase/leukotriene A4 hydrolase|Peptidase M1, membrane alanine aminopeptidase|Peptidase M4/M1, CTD superfamily			R-MMU-1236977,R-MMU-983168	Endosomal/Vacuolar pathway|Antigen processing: Ubiquitination & Proteasome degradation
Q6SJQ5	Cd300ld3	CMRF35-like molecule 3 OS=Mus musculus OX=10090 GN=Cd300ld3 PE=1 SV=1	3	1	1	1	245	27.3	4.7	1.72	17.3528	16.2408	1.11206	2.16154	Up	0.0154496	0.114612	17.0488	17.7048	17.305	16.0811	16.6329	16.0083	CMRF35-like molecule 3	382551	Cd300ld3	GO:0031398,GO:0034165,GO:0034162,GO:0005769,GO:0005768,GO:0005764,GO:0005886,GO:0004888	positive regulation of protein ubiquitination|positive regulation of toll-like receptor 9 signaling pathway|toll-like receptor 9 signaling pathway|early endosome|endosome|lysosome|plasma membrane|transmembrane signaling receptor activity				ENOG502S7MA	S	negative regulation of MyD88-dependent toll-like receptor signaling pathway	Function unknown	PF07686	V-set	Immunoglobulin V-set domain	IPR036179,IPR013783,IPR013106	Homologous_superfamily|Homologous_superfamily|Domain	Immunoglobulin-like domain superfamily|Immunoglobulin-like fold|Immunoglobulin V-set domain
O35405	Pld3	5'-3' exonuclease PLD3 OS=Mus musculus OX=10090 GN=Pld3 PE=1 SV=1	10	5	10	5	488	54.4	6.52	33.41	19.765	18.6455	1.11957	2.17283	Up	0.00258231	0.050326	19.5343	19.99	19.7708	18.7309	18.7651	18.4404	5'-3' exonuclease PLD3	18807	Pld3	GO:0006954,GO:0045087,GO:0014902,GO:1900015,GO:0031901,GO:0005789,GO:0000139,GO:0031902,GO:0043202,GO:0005765,GO:0004630,GO:0045145	inflammatory response|innate immune response|myotube differentiation|regulation of cytokine production involved in inflammatory response|early endosome membrane|endoplasmic reticulum membrane|Golgi membrane|late endosome membrane|lysosomal lumen|lysosomal membrane|phospholipase D activity|single-stranded DNA 5'-3' exodeoxyribonuclease activity	mmu00564,mmu00565	Glycerophospholipid metabolism|Ether lipid metabolism	K16860	KOG3603	S	N-acylphosphatidylethanolamine-specific phospholipase D activity	Function unknown	PF13918	PLDc_3	PLD-like domain	IPR032803,IPR001736	Domain|Domain	PLD-like domain|Phospholipase D/Transphosphatidylase			R-MMU-2029485	Role of phospholipids in phagocytosis
Q9D0F3	Lman1	Protein ERGIC-53 OS=Mus musculus OX=10090 GN=Lman1 PE=1 SV=1	14	7	11	6	517	57.8	6.34	26.56	19.8751	18.7554	1.11963	2.17292	Up	0.00354961	0.0556418	19.6611	20.069	19.8952	18.7091	19.0152	18.542	Protein ERGIC-53	70361	Lman1	GO:0007029,GO:0006888,GO:0007030,GO:0010638,GO:0015031,GO:0051238,GO:0062023,GO:0030134,GO:0005783,GO:0005789,GO:0005793,GO:0033116,GO:0005794,GO:0000139,GO:0043231,GO:0016020,GO:0030017,GO:0042802,GO:0005537,GO:0046872	endoplasmic reticulum organization|endoplasmic reticulum to Golgi vesicle-mediated transport|Golgi organization|positive regulation of organelle organization|protein transport|sequestering of metal ion|collagen-containing extracellular matrix|COPII-coated ER to Golgi transport vesicle|endoplasmic reticulum|endoplasmic reticulum membrane|endoplasmic reticulum-Golgi intermediate compartment|endopla…	mmu04141	Protein processing in endoplasmic reticulum	K10080	KOG3838	S	carbohydrate binding	Function unknown	PF03388	Lectin_leg-like	Legume-like lectin family	IPR013320,IPR005052	Homologous_superfamily|Domain	Concanavalin A-like lectin/glucanase domain superfamily|Legume-like lectin			R-MMU-204005,R-MMU-5694530,R-MMU-8980692,R-MMU-9013106,R-MMU-9013404,R-MMU-9013405,R-MMU-9013408,R-MMU-9013423	COPII-mediated vesicle transport|Cargo concentration in the ER|RHOA GTPase cycle|RHOC GTPase cycle|RAC2 GTPase cycle|RHOD GTPase cycle|RHOG GTPase cycle|RAC3 GTPase cycle
P55302	Lrpap1	Alpha-2-macroglobulin receptor-associated protein OS=Mus musculus OX=10090 GN=Lrpap1 PE=1 SV=1	24	8	11	8	360	42.2	7.87	18.31	19.9568	18.8352	1.12166	2.17597	Up	0.0121811	0.10281	19.6891	20.3025	19.8788	18.7728	19.1796	18.5531	Alpha-2-macroglobulin receptor-associated protein	16976	Lrpap1	GO:0150093,GO:1900222,GO:0060548,GO:0032091,GO:0002091,GO:0010916,GO:0048259,GO:0007165,GO:0009986,GO:0005801,GO:0005737,GO:0012505,GO:0005783,GO:0005793,GO:0005768,GO:0031904,GO:0005794,GO:0005796,GO:0005886,GO:0005791,GO:0048237,GO:0031982,GO:0008201,GO:0035473,GO:0050750,GO:0048019,GO:0048018,GO:0070326	amyloid-beta clearance by transcytosis|negative regulation of amyloid-beta clearance|negative regulation of cell death|negative regulation of protein binding|negative regulation of receptor internalization|negative regulation of very-low-density lipoprotein particle clearance|regulation of receptor-mediated endocytosis|signal transduction|cell surface|cis-Golgi network|cytoplasm|endomembrane syst…	mmu04979	Cholesterol metabolism	K22290	KOG3956	S	negative regulation of amyloid-beta clearance	Function unknown	PF06401,PF06400	Alpha-2-MRAP_C|Alpha-2-MRAP_N	Alpha-2-macroglobulin RAP, C-terminal domain |Alpha-2-macroglobulin RAP, N-terminal domain	IPR038003,IPR010483,IPR009066,IPR038001,IPR037999,IPR036744	Family|Domain|Domain|Domain|Domain|Homologous_superfamily	Alpha-2-macroglobulin receptor-associated protein|Alpha-2-macroglobulin RAP, C-terminal|Alpha-2-macroglobulin receptor-associated protein, domain 1|Alpha-2-macroglobulin RAP, domain 2|Alpha-2-macroglobulin RAP, domain 3|RAP domain superfamily
P97430	Slpi	Antileukoproteinase OS=Mus musculus OX=10090 GN=Slpi PE=1 SV=1	36	6	9	6	131	14.3	8.79	20.93	20.731	19.6001	1.13096	2.19004	Up	0.0239754	0.137434	21.1567	20.5537	20.4827	19.7785	19.1303	19.8915	Antileukoproteinase	20568	Slpi	GO:0019731,GO:0006955,GO:0045087,GO:0035821,GO:0032091,GO:0045071,GO:0032496,GO:0005615,GO:0005794,GO:0003677,GO:0004866,GO:0019899,GO:0003729,GO:0004867	antibacterial humoral response|immune response|innate immune response|modulation of process of another organism|negative regulation of protein binding|negative regulation of viral genome replication|response to lipopolysaccharide|extracellular space|Golgi apparatus|DNA binding|endopeptidase inhibitor activity|enzyme binding|mRNA binding|serine-type endopeptidase inhibitor activity				ENOG502SWIR	S	antibacterial humoral response	Function unknown	PF00095	WAP	WAP-type (Whey Acidic Protein) 'four-disulfide core'	IPR036645,IPR008197	Homologous_superfamily|Domain	Elafin-like superfamily|WAP-type 'four-disulfide core' domain			R-MMU-6798695	Neutrophil degranulation
P22777	Serpine1	Plasminogen activator inhibitor 1 OS=Mus musculus OX=10090 GN=Serpine1 PE=1 SV=1	28	12	24	12	402	45.1	6.64	62.3	21.0215	19.879	1.14253	2.20767	Up	0.000133094	0.0145894	20.8902	21.1582	21.016	19.9093	19.8558	19.8718	Plasminogen activator inhibitor 1	18787	Serpine1	GO:0001525,GO:0071347,GO:0071222,GO:0071560,GO:0071466,GO:0050829,GO:0097187,GO:0008585,GO:0033629,GO:0030336,GO:0010951,GO:2000352,GO:1902042,GO:0051918,GO:0010629,GO:0010757,GO:0014912,GO:2000098,GO:0061044,GO:0001890,GO:0045766,GO:0030194,GO:0090280,GO:0050820,GO:0032967,GO:1905043,GO:0048146,GO:0010628,GO:0050729,GO:0032757,GO:0051549,GO:0035491,GO:0090026,GO:1901331,GO:0048260,GO:0045765,GO:…	angiogenesis|cellular response to interleukin-1|cellular response to lipopolysaccharide|cellular response to transforming growth factor beta stimulus|cellular response to xenobiotic stimulus|defense response to Gram-negative bacterium|dentinogenesis|female gonad development|negative regulation of cell adhesion mediated by integrin|negative regulation of cell migration|negative regulation of endop…	mmu04390,mmu04371,mmu04066,mmu04115,mmu04218,mmu04610,mmu05142,mmu04933	Hippo signaling pathway|Apelin signaling pathway|HIF-1 signaling pathway|p53 signaling pathway|Cellular senescence|Complement and coagulation cascades|Chagas disease|AGE-RAGE signaling pathway in diabetic complications	K03982	KOG2392	O	serine-type endopeptidase inhibitor activity	Posttranslational modification, protein turnover, chaperones	PF00079	Serpin	Serpin (serine protease inhibitor)	IPR023795,IPR023796,IPR000215,IPR036186,IPR042178,IPR042185	Conserved_site|Domain|Family|Homologous_superfamily|Homologous_superfamily|Homologous_superfamily	Serpin, conserved site|Serpin domain|Serpin family|Serpin superfamily|Serpin superfamily, domain 1|Serpin superfamily, domain 2	WP113,WP2152,WP447,WP460	TGF-beta signaling pathway|BDNF pathway|Adipogenesis genes|Blood clotting cascade	R-MMU-114608,R-MMU-3000178,R-MMU-75205	Platelet degranulation |ECM proteoglycans|Dissolution of Fibrin Clot
Q64339	Isg15	Ubiquitin-like protein ISG15 OS=Mus musculus OX=10090 GN=Isg15 PE=1 SV=4	6	1	1	1	161	17.9	7.9	2.54	16.8565	15.699	1.15755	2.23079	Up	0.000241691	0.0206689	16.7905	16.7542	17.0249	15.7598	15.7099	15.6272	Ubiquitin-like protein ISG15	100038882	Isg15	GO:0042742,GO:0051607,GO:0007229,GO:0032020,GO:0019941,GO:0031397,GO:0060339,GO:0045071,GO:0030501,GO:0045648,GO:0032728,GO:0032733,GO:0032461,GO:0032729,GO:0070585,GO:0032649,GO:0009617,GO:0034340,GO:0009615,GO:0005737,GO:0022627,GO:0005576,GO:0005634,GO:0005178,GO:0031386,GO:0003735,GO:0031625	defense response to bacterium|defense response to virus|integrin-mediated signaling pathway|ISG15-protein conjugation|modification-dependent protein catabolic process|negative regulation of protein ubiquitination|negative regulation of type I interferon-mediated signaling pathway|negative regulation of viral genome replication|positive regulation of bone mineralization|positive regulation of eryt…	mmu04622,mmu05171,mmu05169,mmu05165	RIG-I-like receptor signaling pathway|Coronavirus disease - COVID-19|Epstein-Barr virus infection|Human papillomavirus infection	K12159	KOG0001	O	cellular macromolecule catabolic process	Posttranslational modification, protein turnover, chaperones	PF00240	ubiquitin	Ubiquitin family	IPR000626,IPR029071	Domain|Homologous_superfamily	Ubiquitin-like domain|Ubiquitin-like domain superfamily	WP1253	Type II interferon signaling (IFNG)	R-MMU-1169408,R-MMU-5656169	ISG15 antiviral mechanism|Termination of translesion DNA synthesis
Q9QUN7	Tlr2	Toll-like receptor 2 OS=Mus musculus OX=10090 GN=Tlr2 PE=1 SV=1	5	4	5	4	784	89.4	6.64	9.22	18.4418	17.2443	1.19755	2.29349	Up	9.44733e-06	0.00300978	18.4508	18.4191	18.4555	17.2747	17.2949	17.1632	Toll-like receptor 2	24088	Tlr2	GO:0001775,GO:0002752,GO:0071221,GO:0071726,GO:0071223,GO:0071224,GO:0071727,GO:0071346,GO:0032289,GO:0006952,GO:0050830,GO:0042496,GO:0042495,GO:0070371,GO:0007252,GO:0006954,GO:0045087,GO:0007612,GO:0050900,GO:0006691,GO:0014005,GO:0001774,GO:0002755,GO:0030837,GO:0008285,GO:0032695,GO:0032700,GO:0050765,GO:0051964,GO:1990266,GO:0038061,GO:0006809,GO:0046209,GO:1903974,GO:0032722,GO:0001819,GO:…	cell activation|cell surface pattern recognition receptor signaling pathway|cellular response to bacterial lipopeptide|cellular response to diacyl bacterial lipopeptide|cellular response to lipoteichoic acid|cellular response to peptidoglycan|cellular response to triacyl bacterial lipopeptide|cellular response to type II interferon|central nervous system myelin formation|defense response|defense …	mmu04151,mmu04145,mmu04613,mmu04620,mmu05205,mmu05235,mmu05170,mmu05161,mmu05171,mmu05162,mmu05168,mmu05169,mmu05132,mmu05134,mmu05152,mmu05146,mmu05144,mmu05145,mmu05140,mmu05142,mmu05323,mmu05321,mmu05417	PI3K-Akt signaling pathway|Phagosome|Neutrophil extracellular trap formation|Toll-like receptor signaling pathway|Proteoglycans in cancer|PD-L1 expression and PD-1 checkpoint pathway in cancer|Human immunodeficiency virus 1 infection|Hepatitis B|Coronavirus disease - COVID-19|Measles|Herpes simplex virus 1 infection|Epstein-Barr virus infection|Salmonella infection|Legionellosis|Tuberculosis|Amoe…	K10159	KOG4641	KLT	MyD88-dependent toll-like receptor signaling pathway	Transcription|Replication, recombination and repair|Signal transduction mechanisms	PF13855,PF01582	LRR_8|TIR	Leucine rich repeat|TIR domain	IPR000483,IPR001611,IPR003591,IPR032675,IPR000157,IPR017241,IPR035897	Domain|Repeat|Repeat|Homologous_superfamily|Domain|Family|Homologous_superfamily	Cysteine-rich flanking region, C-terminal|Leucine-rich repeat|Leucine-rich repeat, typical subtype|Leucine-rich repeat domain superfamily|Toll/interleukin-1 receptor homology (TIR) domain|Toll-like receptor|Toll/interleukin-1 receptor homology (TIR) domain superfamily	WP3592,WP88	ApoE and miR-146 in inflammation and atherosclerosis|Toll-like receptor signaling	R-MMU-1461957,R-MMU-5686938,R-MMU-6798695	Beta defensins|Regulation of TLR by endogenous ligand|Neutrophil degranulation
P28667	Marcksl1	MARCKS-related protein OS=Mus musculus OX=10090 GN=Marcksl1 PE=1 SV=2	19	3	5	3	200	20.2	4.61	16.04	18.9839	17.7663	1.21751	2.32545	Up	0.00197167	0.0453347	18.7235	19.2015	19.0266	17.6501	17.9554	17.6935	MARCKS-related protein	17357	Marcksl1	GO:0007015,GO:0008283,GO:0007417,GO:0008284,GO:0005737,GO:0005856,GO:0005886,GO:0099523,GO:0008021,GO:0051015,GO:0005516,GO:0099626	actin filament organization|cell population proliferation|central nervous system development|positive regulation of cell population proliferation|cytoplasm|cytoskeleton|plasma membrane|presynaptic cytosol|synaptic vesicle|actin filament binding|calmodulin binding|voltage-gated calcium channel activity involved in regulation of presynaptic cytosolic calcium levels	mmu04666,mmu05140	Fc gamma R-mediated phagocytosis|Leishmaniasis	K13536	ENOG502RYXK	S	calmodulin binding	Function unknown	PF02063	MARCKS	MARCKS family	IPR002101	Family	Myristoylated alanine-rich C-kinase substrate MARCKS
P26645	Marcks	Myristoylated alanine-rich C-kinase substrate OS=Mus musculus OX=10090 GN=Marcks PE=1 SV=2	13	3	5	3	309	29.6	4.34	10.09	19.0849	17.8542	1.23069	2.3468	Up	0.00292919	0.0529319	18.8417	19.3676	19.0454	17.9101	18.0152	17.6374	Myristoylated alanine-rich C-kinase substrate	17118	Marcks	GO:0051764,GO:0051017,GO:0007015,GO:0031584,GO:0006915,GO:0031589,GO:0007417,GO:0006886,GO:0007005,GO:0021915,GO:0022008,GO:0061003,GO:0046628,GO:0010976,GO:1900020,GO:1905274,GO:0034976,GO:0032432,GO:0043679,GO:0032059,GO:0005938,GO:0005813,GO:0033391,GO:0005737,GO:0005829,GO:0044307,GO:0043197,GO:0042585,GO:0098978,GO:0030426,GO:0005764,GO:0016020,GO:0005874,GO:0043226,GO:0001520,GO:0005886,GO:…	actin crosslink formation|actin filament bundle assembly|actin filament organization|activation of phospholipase D activity|apoptotic process|cell-substrate adhesion|central nervous system development|intracellular protein transport|mitochondrion organization|neural tube development|neurogenesis|positive regulation of dendritic spine morphogenesis|positive regulation of insulin receptor signaling…	mmu04666,mmu05206	Fc gamma R-mediated phagocytosis|MicroRNAs in cancer	K12561	ENOG502RB4V	S	calmodulin binding	Function unknown	PF02063	MARCKS	MARCKS family	IPR002101	Family	Myristoylated alanine-rich C-kinase substrate MARCKS			R-MMU-399997	Acetylcholine regulates insulin secretion
P46694	Ier3	Radiation-inducible immediate-early gene IEX-1 OS=Mus musculus OX=10090 GN=Ier3 PE=1 SV=2	6	1	1	1	160	17.6	9.06	2.53	16.8484	15.5948	1.25365	2.38444	Up	0.000256336	0.0212532	16.7983	17.0307	16.7163	15.5139	15.6356	15.6348	Radiation-inducible immediate-early gene IEX-1	15937	Ier3	GO:0006096,GO:0008630,GO:0007095,GO:0045820,GO:0050728,GO:1901029,GO:0003085,GO:0045732,GO:0006282,GO:0046822,GO:2000377,GO:2001020,GO:0001562,GO:0016020,GO:0005739,GO:0005634	glycolytic process|intrinsic apoptotic signaling pathway in response to DNA damage|mitotic G2 DNA damage checkpoint signaling|negative regulation of glycolytic process|negative regulation of inflammatory response|negative regulation of mitochondrial outer membrane permeabilization involved in apoptotic signaling pathway|negative regulation of systemic arterial blood pressure|positive regulation o…				ENOG502S3QE	S	regulation of response to DNA damage stimulus	Function unknown				IPR024829	Family	Radiation-inducible immediate-early gene IEX-1			R-MMU-6811558	PI5P, PP2A and IER3 Regulate PI3K/AKT Signaling
P56212	Arpp19	cAMP-regulated phosphoprotein 19 OS=Mus musculus OX=10090 GN=Arpp19 PE=1 SV=2	17	2	2	2	112	12.3	9.09	5.37	18.1074	16.8525	1.25491	2.38652	Up	0.0114711	0.0998054	17.9099	18.3207	18.0916	16.8631	17.2932	16.4013	cAMP-regulated phosphoprotein 19	59046	Arpp19	GO:0051301,GO:0000086,GO:0000278,GO:0035308,GO:0045722,GO:0005737,GO:0019212,GO:0015459,GO:0051721,GO:0004864,GO:0019888,GO:0005102	cell division|G2/M transition of mitotic cell cycle|mitotic cell cycle|negative regulation of protein dephosphorylation|positive regulation of gluconeogenesis|cytoplasm|phosphatase inhibitor activity|potassium channel regulator activity|protein phosphatase 2A binding|protein phosphatase inhibitor activity|protein phosphatase regulator activity|signaling receptor binding				KOG4076	L	protein phosphatase inhibitor activity	Replication, recombination and repair	PF04667	Endosulfine	cAMP-regulated phosphoprotein/endosulfine conserved region	IPR006760	Family	Endosulphine			R-MMU-2465910	MASTL Facilitates Mitotic Progression
P01942	Hba	Hemoglobin subunit alpha OS=Mus musculus OX=10090 GN=Hba PE=1 SV=2	24	3	6	3	142	15.1	8.22	16.33	18.995	17.6977	1.29729	2.45767	Up	0.0177555	0.121383	18.7784	19.3322	18.8745	17.7006	18.1931	17.1995	Hemoglobin subunit alpha	110257	Hba	GO:0015670,GO:0048821,GO:0042744,GO:0001701,GO:0030185,GO:0015671,GO:0010942,GO:0009617,GO:0035634,GO:0022627,GO:0005615,GO:0031838,GO:0005833,GO:0043209,GO:0045202,GO:0001540,GO:0001664,GO:0031720,GO:0020037,GO:0005506,GO:0043177,GO:0019825,GO:0005344,GO:0004601,GO:0044877	carbon dioxide transport|erythrocyte development|hydrogen peroxide catabolic process|in utero embryonic development|nitric oxide transport|oxygen transport|positive regulation of cell death|response to bacterium|response to stilbenoid|cytosolic small ribosomal subunit|extracellular space|haptoglobin-hemoglobin complex|hemoglobin complex|myelin sheath|synapse|amyloid-beta binding|G protein-coupled…	mmu05144,mmu05143	Malaria|African trypanosomiasis	K13822	KOG3378	C	oxygen carrier activity	Energy production and conversion	PF00042	Globin	Globin	IPR000971,IPR009050,IPR012292,IPR002338,IPR002339	Domain|Homologous_superfamily|Homologous_superfamily|Family|Family	Globin|Globin-like superfamily|Globin/Protoglobin|Hemoglobin, alpha-type|Hemoglobin, pi			R-MMU-1237044,R-MMU-1247673,R-MMU-2168880,R-MMU-9707564,R-MMU-9707616	Erythrocytes take up carbon dioxide and release oxygen|Erythrocytes take up oxygen and release carbon dioxide|Scavenging of heme from plasma|Cytoprotection by HMOX1|Heme signaling
P20065	Tmsb4x	Thymosin beta-4 OS=Mus musculus OX=10090 GN=Tmsb4x PE=1 SV=1	40	4	5	4	50	5.7	5.06	13.91	20.2014	18.8868	1.31456	2.48726	Up	0.019669	0.126303	19.9409	20.5241	20.1392	18.7757	19.4604	18.4244	Thymosin beta-4	19241	Tmsb4x	GO:0007015,GO:1902807,GO:1902037,GO:0045893,GO:0051152,GO:0014911,GO:0030334,GO:0042989,GO:0005737,GO:0005856,GO:0005829,GO:0005634,GO:0003785,GO:0019899	actin filament organization|negative regulation of cell cycle G1/S phase transition|negative regulation of hematopoietic stem cell differentiation|positive regulation of DNA-templated transcription|positive regulation of smooth muscle cell differentiation|positive regulation of smooth muscle cell migration|regulation of cell migration|sequestering of actin monomers|cytoplasm|cytoskeleton|cytosol|…	mmu04810	Regulation of actin cytoskeleton	K05764	KOG4794	U	Thymosin	Intracellular trafficking, secretion, and vesicular transport	PF01290	Thymosin	Thymosin beta-4 family	IPR001152,IPR038386	Family|Homologous_superfamily	Beta-thymosin|Beta-thymosin superfamily	WP523	Regulation of actin cytoskeleton	R-MMU-114608	Platelet degranulation
Q60787	Lcp2	Lymphocyte cytosolic protein 2 OS=Mus musculus OX=10090 GN=Lcp2 PE=1 SV=2	6	3	4	3	533	60.2	6.21	9.22	18.5868	17.2309	1.35596	2.55967	Up	0.00331585	0.0547204	18.247	18.5658	18.9478	17.2108	17.3721	17.1098	Lymphocyte cytosolic protein 2	16822	Lcp2	GO:0035556,GO:0045576,GO:0045860,GO:0050852,GO:0007169,GO:0005911,GO:0005829,GO:0044853,GO:0036398	intracellular signal transduction|mast cell activation|positive regulation of protein kinase activity|T cell receptor signaling pathway|transmembrane receptor protein tyrosine kinase signaling pathway|cell-cell junction|cytosol|plasma membrane raft|TCR signalosome	mmu04015,mmu04611,mmu04650,mmu04660,mmu04664,mmu04380,mmu05135	Rap1 signaling pathway|Platelet activation|Natural killer cell mediated cytotoxicity|T cell receptor signaling pathway|Fc epsilon RI signaling pathway|Osteoclast differentiation|Yersinia infection	K07361	ENOG502QV3T	S	mast cell activation	Function unknown	PF07647,PF00017	SAM_2|SH2	SAM domain (Sterile alpha motif)|SH2 domain	IPR001660,IPR013761,IPR000980,IPR036860	Domain|Homologous_superfamily|Domain|Homologous_superfamily	Sterile alpha motif domain|Sterile alpha motif/pointed domain superfamily|SH2 domain|SH2 domain superfamily			R-MMU-114604,R-MMU-202433,R-MMU-2424491,R-MMU-2871796,R-MMU-2871809	GPVI-mediated activation cascade|Generation of second messenger molecules|DAP12 signaling|FCERI mediated MAPK activation|FCERI mediated Ca+2 mobilization
P01901	H2-K1	H-2 class I histocompatibility antigen, K-B alpha chain OS=Mus musculus OX=10090 GN=H2-K1 PE=1 SV=1	38	12	53	7	369	41.3	6.39	145.93	22.2002	20.8292	1.37101	2.58652	Up	0.00129675	0.0378631	22.0043	22.2665	22.3298	20.8062	21.0794	20.602	H-2 class I histocompatibility antigen, K-B alpha chain	14972	H2-K1	GO:0002485,GO:0002476,GO:0042590,GO:0042742,GO:0048839,GO:0010977,GO:0001916,GO:0001913,GO:0009986,GO:0033106,GO:0005769,GO:0031901,GO:0005783,GO:0070971,GO:0009897,GO:0005615,GO:0005794,GO:0005797,GO:0000139,GO:0005765,GO:0042824,GO:0042612,GO:0032398,GO:0030670,GO:0005886,GO:0071889,GO:0030881,GO:0042610,GO:0051087,GO:0042802,GO:0042288,GO:0046703,GO:0042605,GO:0042277,GO:0042803,GO:0044877,GO:…	antigen processing and presentation of endogenous peptide antigen via MHC class I via ER pathway, TAP-dependent|antigen processing and presentation of endogenous peptide antigen via MHC class Ib|antigen processing and presentation of exogenous peptide antigen via MHC class I|defense response to bacterium|inner ear development|negative regulation of neuron projection development|positive regulatio…	mmu04514,mmu04144,mmu04145,mmu04218,mmu04650,mmu04612,mmu05203,mmu05166,mmu05170,mmu05168,mmu05163,mmu05167,mmu05169,mmu05165,mmu05320,mmu05330,mmu05332,mmu05416,mmu04940	Cell adhesion molecules|Endocytosis|Phagosome|Cellular senescence|Natural killer cell mediated cytotoxicity|Antigen processing and presentation|Viral carcinogenesis|Human T-cell leukemia virus 1 infection|Human immunodeficiency virus 1 infection|Herpes simplex virus 1 infection|Human cytomegalovirus infection|Kaposi sarcoma-associated herpesvirus infection|Epstein-Barr virus infection|Human papil…	K06751	ENOG502RQEK	S	antigen processing and presentation of peptide antigen via MHC class I	Function unknown	PF07654,PF00129,PF06623	C1-set|MHC_I|MHC_I_C	Immunoglobulin C1-set domain|Class I Histocompatibility antigen, domains alpha 1 and 2|MHC_I C-terminus	IPR007110,IPR036179,IPR013783,IPR003006,IPR003597,IPR011161,IPR037055,IPR011162,IPR001039,IPR010579	Domain|Homologous_superfamily|Homologous_superfamily|Conserved_site|Domain|Domain|Homologous_superfamily|Homologous_superfamily|Domain|Domain	Immunoglobulin-like domain|Immunoglobulin-like domain superfamily|Immunoglobulin-like fold|Immunoglobulin/major histocompatibility complex, conserved site|Immunoglobulin C1-set|MHC class I-like antigen recognition-like|MHC class I-like antigen recognition-like superfamily|MHC classes I/II-like antigen recognition protein|MHC class I alpha chain, alpha1 alpha2 domains|MHC class I, alpha chain, C-t…			R-MMU-1236974,R-MMU-1236977,R-MMU-198933,R-MMU-6798695,R-MMU-983170	ER-Phagosome pathway|Endosomal/Vacuolar pathway|Immunoregulatory interactions between a Lymphoid and a non-Lymphoid cell|Neutrophil degranulation|Antigen Presentation: Folding, assembly and peptide loading of class I MHC
P06339	H2-T23	H-2 class I histocompatibility antigen, D-37 alpha chain OS=Mus musculus OX=10090 GN=H2-T23 PE=1 SV=1	24	8	11	5	357	40.8	6.35	28.73	19.4412	18.0655	1.37572	2.59497	Up	0.00130285	0.0378631	19.2607	19.5392	19.5237	18.1001	18.2983	17.798	H-2 class I histocompatibility antigen, D-37 alpha chain	15040	H2-T23	GO:0002476,GO:0002489,GO:0002474,GO:0048839,GO:0001916,GO:0001913,GO:0009986,GO:0009897,GO:0005615,GO:0042612,GO:0032398,GO:0030670,GO:0005886,GO:0030881,GO:0042288,GO:0046703,GO:0042605,GO:0005102,GO:0042608	antigen processing and presentation of endogenous peptide antigen via MHC class Ib|antigen processing and presentation of endogenous peptide antigen via MHC class Ib via ER pathway, TAP-dependent|antigen processing and presentation of peptide antigen via MHC class I|inner ear development|positive regulation of T cell mediated cytotoxicity|T cell mediated cytotoxicity|cell surface|external side of…	mmu04514,mmu04144,mmu04145,mmu04218,mmu04650,mmu04612,mmu05203,mmu05166,mmu05170,mmu05168,mmu05163,mmu05167,mmu05169,mmu05165,mmu05320,mmu05330,mmu05332,mmu05416,mmu04940	Cell adhesion molecules|Endocytosis|Phagosome|Cellular senescence|Natural killer cell mediated cytotoxicity|Antigen processing and presentation|Viral carcinogenesis|Human T-cell leukemia virus 1 infection|Human immunodeficiency virus 1 infection|Herpes simplex virus 1 infection|Human cytomegalovirus infection|Kaposi sarcoma-associated herpesvirus infection|Epstein-Barr virus infection|Human papil…	K06751	ENOG502RQEK	S	antigen processing and presentation of peptide antigen via MHC class I	Function unknown	PF07654,PF00129	C1-set|MHC_I	Immunoglobulin C1-set domain|Class I Histocompatibility antigen, domains alpha 1 and 2	IPR007110,IPR036179,IPR013783,IPR003006,IPR003597,IPR011161,IPR037055,IPR011162,IPR001039	Domain|Homologous_superfamily|Homologous_superfamily|Conserved_site|Domain|Domain|Homologous_superfamily|Homologous_superfamily|Domain	Immunoglobulin-like domain|Immunoglobulin-like domain superfamily|Immunoglobulin-like fold|Immunoglobulin/major histocompatibility complex, conserved site|Immunoglobulin C1-set|MHC class I-like antigen recognition-like|MHC class I-like antigen recognition-like superfamily|MHC classes I/II-like antigen recognition protein|MHC class I alpha chain, alpha1 alpha2 domains			R-MMU-1236974,R-MMU-1236977,R-MMU-198933,R-MMU-6798695,R-MMU-983170	ER-Phagosome pathway|Endosomal/Vacuolar pathway|Immunoregulatory interactions between a Lymphoid and a non-Lymphoid cell|Neutrophil degranulation|Antigen Presentation: Folding, assembly and peptide loading of class I MHC
P07141	Csf1	Macrophage colony-stimulating factor 1 OS=Mus musculus OX=10090 GN=Csf1 PE=1 SV=2	13	6	10	6	552	60.6	5.24	20.62	20.1682	18.7797	1.38846	2.61798	Up	0.00652285	0.0746228	19.9254	20.386	20.1931	18.7076	19.2115	18.42	Macrophage colony-stimulating factor 1	12977	Csf1	GO:0060444,GO:0008283,GO:0003006,GO:0048873,GO:0006954,GO:0045087,GO:0038145,GO:0030225,GO:0061519,GO:0060763,GO:0060611,GO:0061518,GO:0030224,GO:0035702,GO:0097529,GO:1901215,GO:0001780,GO:0042476,GO:0001503,GO:0030316,GO:0002158,GO:0030335,GO:0008284,GO:0001954,GO:0010628,GO:0002687,GO:0010759,GO:1902228,GO:0010744,GO:0045651,GO:1905523,GO:0120041,GO:1904141,GO:0045657,GO:0071677,GO:0032946,GO:…	branching involved in mammary gland duct morphogenesis|cell population proliferation|developmental process involved in reproduction|homeostasis of number of cells within a tissue|inflammatory response|innate immune response|macrophage colony-stimulating factor signaling pathway|macrophage differentiation|macrophage homeostasis|mammary duct terminal end bud growth|mammary gland fat development|mic…	mmu04010,mmu04014,mmu04015,mmu04668,mmu04151,mmu04060,mmu04061,mmu04640,mmu04380,mmu05323,mmu05010,mmu05022	MAPK signaling pathway|Ras signaling pathway|Rap1 signaling pathway|TNF signaling pathway|PI3K-Akt signaling pathway|Cytokine-cytokine receptor interaction|Viral protein interaction with cytokine and cytokine receptor|Hematopoietic cell lineage|Osteoclast differentiation|Rheumatoid arthritis|Alzheimer disease|Pathways of neurodegeneration - multiple diseases	K05453	ENOG502S271	S	Cytokine that plays an essential role in the regulation of survival, proliferation and differentiation of hematopoietic precursor cells, especially mononuclear phagocytes, such as macrophages and monocytes. Promotes the release of proinflammatory chemokines, and thereby plays an important role in innate immunity and in inflammatory processes. Plays an important role in the regulation of osteoclas…	Function unknown	PF05337	CSF-1	Macrophage colony stimulating factor-1 (CSF-1)	IPR009079,IPR008001	Homologous_superfamily|Family	Four-helical cytokine-like, core|Macrophage colony stimulating factor-1	WP222,WP2841	Cytokines and inflammatory response|Focal adhesion: PI3K-Akt-mTOR signaling pathway	R-MMU-381426,R-MMU-449836,R-MMU-8957275	Regulation of Insulin-like Growth Factor (IGF) transport and uptake by Insulin-like Growth Factor Binding Proteins (IGFBPs)|Other interleukin signaling|Post-translational protein phosphorylation
P30882	Ccl5	C-C motif chemokine 5 OS=Mus musculus OX=10090 GN=Ccl5 PE=1 SV=2	18	2	2	2	91	10.1	8.6	3.71	17.3893	15.9836	1.40573	2.64952	Up	0.0032281	0.0547204	17.1749	17.4364	17.5566	16.1734	16.1782	15.5991	C-C motif chemokine 5	20304	Ccl5	GO:0031584,GO:0006816,GO:0007267,GO:0006874,GO:0071347,GO:0071407,GO:0071356,GO:0071346,GO:0070098,GO:0048245,GO:0050673,GO:0006887,GO:0007186,GO:0006954,GO:0007159,GO:0031663,GO:0048247,GO:0000165,GO:0002548,GO:0043922,GO:0060548,GO:0045744,GO:2000110,GO:1901215,GO:0070233,GO:0045071,GO:0042119,GO:0030593,GO:0045766,GO:0051928,GO:0045785,GO:0030335,GO:0033634,GO:0031328,GO:2000343,GO:0002230,GO:…	activation of phospholipase D activity|calcium ion transport|cell-cell signaling|cellular calcium ion homeostasis|cellular response to interleukin-1|cellular response to organic cyclic compound|cellular response to tumor necrosis factor|cellular response to type II interferon|chemokine-mediated signaling pathway|eosinophil chemotaxis|epithelial cell proliferation|exocytosis|G protein-coupled rece…	mmu04668,mmu04060,mmu04061,mmu04620,mmu04621,mmu04623,mmu04062,mmu05164,mmu05168,mmu05163,mmu05142,mmu05323,mmu05020,mmu05417	TNF signaling pathway|Cytokine-cytokine receptor interaction|Viral protein interaction with cytokine and cytokine receptor|Toll-like receptor signaling pathway|NOD-like receptor signaling pathway|Cytosolic DNA-sensing pathway|Chemokine signaling pathway|Influenza A|Herpes simplex virus 1 infection|Human cytomegalovirus infection|Chagas disease|Rheumatoid arthritis|Prion disease|Lipid and atherosc…	K12499	ENOG502S8D1	S	CCR4 chemokine receptor binding	Function unknown	PF00048	IL8	Small cytokines (intecrine/chemokine), interleukin-8 like	IPR039809,IPR000827,IPR001811,IPR036048	Family|Conserved_site|Domain|Homologous_superfamily	Chemokine beta/gamma/delta|CC chemokine, conserved site|Chemokine interleukin-8-like domain|Chemokine interleukin-8-like superfamily	WP1243,WP2292,WP3632,WP5242	EBV LMP1 signaling|Chemokine signaling pathway|Lung fibrosis|Comprehensive IL-17A signaling	R-MMU-380108,R-MMU-418594	Chemokine receptors bind chemokines|G alpha (i) signalling events
Q9EP73	Cd274	Programmed cell death 1 ligand 1 OS=Mus musculus OX=10090 GN=Cd274 PE=1 SV=1	4	1	2	1	290	32.8	6.23	5.53	17.5419	16.1254	1.41643	2.66925	Up	0.00035915	0.0278581	17.3345	17.6708	17.6202	16.1001	16.2582	16.018	Programmed cell death 1 ligand 1	60533	Cd274	GO:0002250,GO:0007166,GO:0071222,GO:0006955,GO:0046007,GO:2000562,GO:2001186,GO:0032693,GO:0042130,GO:1903556,GO:0032689,GO:1905404,GO:0030335,GO:0032733,GO:0042102,GO:0002845,GO:0034097,GO:0007165,GO:0031295,GO:1901998,GO:0015629,GO:0009986,GO:0031901,GO:0009897,GO:0070062,GO:0005654,GO:0005886,GO:0055038	adaptive immune response|cell surface receptor signaling pathway|cellular response to lipopolysaccharide|immune response|negative regulation of activated T cell proliferation|negative regulation of CD4-positive, alpha-beta T cell proliferation|negative regulation of CD8-positive, alpha-beta T cell activation|negative regulation of interleukin-10 production|negative regulation of T cell proliferat…	mmu04514,mmu05235	Cell adhesion molecules|PD-L1 expression and PD-1 checkpoint pathway in cancer	K06745	ENOG502S1Y9	S	regulation of tolerance induction to tumor cell	Function unknown	PF08205,PF07686	C2-set_2|V-set	CD80-like C2-set immunoglobulin domain |Immunoglobulin V-set domain	IPR013162,IPR007110,IPR036179,IPR013783,IPR003599,IPR013106	Domain|Domain|Homologous_superfamily|Homologous_superfamily|Domain|Domain	CD80-like, immunoglobulin C2-set|Immunoglobulin-like domain|Immunoglobulin-like domain superfamily|Immunoglobulin-like fold|Immunoglobulin subtype|Immunoglobulin V-set domain			R-MMU-389948	PD-1 signaling
P35951	Ldlr	Low-density lipoprotein receptor OS=Mus musculus OX=10090 GN=Ldlr PE=1 SV=2	17	16	34	15	862	94.9	5.02	97.17	22.223	20.7747	1.44825	2.72876	Up	0.00147678	0.039514	22.1558	22.3694	22.1438	20.737	21.0885	20.4987	Low-density lipoprotein receptor	16835	Ldlr	GO:0097242,GO:0150094,GO:0048844,GO:0071398,GO:0071404,GO:0042632,GO:0070508,GO:0008203,GO:0030301,GO:0006897,GO:0051649,GO:0034384,GO:0030299,GO:0006629,GO:0042159,GO:0042157,GO:0007616,GO:0034383,GO:1905907,GO:0061889,GO:0010629,GO:0010989,GO:1903979,GO:0051248,GO:0001920,GO:0006909,GO:0015914,GO:0034381,GO:0010628,GO:0050729,GO:1905167,GO:0010867,GO:0010898,GO:0006898,GO:0090118,GO:0090181,GO:…	amyloid-beta clearance|amyloid-beta clearance by cellular catabolic process|artery morphogenesis|cellular response to fatty acid|cellular response to low-density lipoprotein particle stimulus|cholesterol homeostasis|cholesterol import|cholesterol metabolic process|cholesterol transport|endocytosis|establishment of localization in cell|high-density lipoprotein particle clearance|intestinal cholest…	mmu04144,mmu04913,mmu04925,mmu04927,mmu04976,mmu04979,mmu05160,mmu05145,mmu05417,mmu04934	Endocytosis|Ovarian steroidogenesis|Aldosterone synthesis and secretion|Cortisol synthesis and secretion|Bile secretion|Cholesterol metabolism|Hepatitis C|Toxoplasmosis|Lipid and atherosclerosis|Cushing syndrome	K12473	KOG1215	G	endocytosis	Carbohydrate transport and metabolism	PF07645,PF00057,PF00058	EGF_CA|Ldl_recept_a|Ldl_recept_b	Calcium-binding EGF domain|Low-density lipoprotein receptor domain class A|Low-density lipoprotein receptor repeat class B	IPR011042,IPR001881,IPR000742,IPR000152,IPR018097,IPR009030,IPR036055,IPR023415,IPR000033,IPR002172	Homologous_superfamily|Domain|Domain|PTM|Conserved_site|Homologous_superfamily|Homologous_superfamily|Conserved_site|Repeat|Repeat	Six-bladed beta-propeller, TolB-like|EGF-like calcium-binding domain|EGF-like domain|EGF-type aspartate/asparagine hydroxylation site|EGF-like calcium-binding, conserved site|Growth factor receptor cysteine-rich domain superfamily|LDL receptor-like superfamily|Low-density lipoprotein (LDL) receptor class A, conserved site|LDLR class B repeat|Low-density lipoprotein (LDL) receptor class A repeat	WP1,WP2084,WP403,WP723	Statin pathway|SREBF and miR33 in cholesterol and lipid homeostasis|Wnt signaling pathway|Wnt signaling pathway and pluripotency	R-MMU-8856825,R-MMU-8856828,R-MMU-8964026,R-MMU-8964038	Cargo recognition for clathrin-mediated endocytosis|Clathrin-mediated endocytosis|Chylomicron clearance|LDL clearance
O08573	Lgals9	Galectin-9 OS=Mus musculus OX=10090 GN=Lgals9 PE=1 SV=1	12	4	4	4	353	40	9.31	11.38	18.4685	16.991	1.47753	2.78472	Up	0.00070405	0.0320171	18.3545	18.5179	18.5332	17.0977	17.1726	16.7026	Galectin-9	16859	Lgals9	GO:0098586,GO:0006935,GO:0007565,GO:0007157,GO:0002376,GO:0045185,GO:2000562,GO:0010629,GO:0050728,GO:0032815,GO:0043322,GO:0032689,GO:0032722,GO:0001819,GO:1900426,GO:0010628,GO:0045089,GO:0032732,GO:0032733,GO:0032755,GO:0043032,GO:0051353,GO:0010862,GO:0045591,GO:2000406,GO:2000679,GO:0032760,GO:0032823,GO:0032496,GO:0062023,GO:0005737,GO:0005829,GO:0005576,GO:0005615,GO:0005634,GO:0030246,GO:…	cellular response to virus|chemotaxis|female pregnancy|heterophilic cell-cell adhesion via plasma membrane cell adhesion molecules|immune system process|maintenance of protein location|negative regulation of CD4-positive, alpha-beta T cell proliferation|negative regulation of gene expression|negative regulation of inflammatory response|negative regulation of natural killer cell activation|negativ…				KOG3587	K	carbohydrate binding	Transcription	PF00337	Gal-bind_lectin	Galactoside-binding lectin	IPR013320,IPR044156,IPR001079	Homologous_superfamily|Family|Domain	Concanavalin A-like lectin/glucanase domain superfamily|Galectin-like|Galectin, carbohydrate recognition domain
Q62313	Tgoln1	Trans-Golgi network integral membrane protein 1 OS=Mus musculus OX=10090 GN=Tgoln1 PE=1 SV=1	10	4	4	4	353	37.8	5.34	7.68	19.1065	17.6038	1.50277	2.83386	Up	0.00718099	0.0778098	18.716	19.3294	19.2742	17.5453	18.0162	17.2497	Trans-Golgi network integral membrane protein 1	22134	Tgoln1	GO:0005768,GO:0005794,GO:0005654,GO:0005886,GO:0005802,GO:0030140	endosome|Golgi apparatus|nucleoplasm|plasma membrane|trans-Golgi network|trans-Golgi network transport vesicle				ENOG502S6YU	S	Golgi to endosome transport	Function unknown									R-MMU-381426,R-MMU-432722,R-MMU-6811440,R-MMU-8856825,R-MMU-8856828,R-MMU-8957275	Regulation of Insulin-like Growth Factor (IGF) transport and uptake by Insulin-like Growth Factor Binding Proteins (IGFBPs)|Golgi Associated Vesicle Biogenesis|Retrograde transport at the Trans-Golgi-Network|Cargo recognition for clathrin-mediated endocytosis|Clathrin-mediated endocytosis|Post-translational protein phosphorylation
Q9JKK7	Tmod2	Tropomodulin-2 OS=Mus musculus OX=10090 GN=Tmod2 PE=1 SV=2	4	2	5	1	351	39.5	5.35	9.58	16.9747	15.4431	1.53155	2.89096	Up	0.0211633	0.13112	16.6795	17.4604	16.7841	15.3418	16.0696	14.9179	Tropomodulin-2	50876	Tmod2	GO:0007015,GO:0007611,GO:0006936,GO:0030239,GO:0007270,GO:0051694,GO:0045745,GO:0005856,GO:0030426,GO:0030016,GO:0043005,GO:0005865,GO:0045202,GO:0003779,GO:0005523	actin filament organization|learning or memory|muscle contraction|myofibril assembly|neuron-neuron synaptic transmission|pointed-end actin filament capping|positive regulation of G protein-coupled receptor signaling pathway|cytoskeleton|growth cone|myofibril|neuron projection|striated muscle thin filament|synapse|actin binding|tropomyosin binding				KOG3735	T	pointed-end actin filament capping	Signal transduction mechanisms	PF03250	Tropomodulin	Tropomodulin	IPR032675,IPR004934	Homologous_superfamily|Family	Leucine-rich repeat domain superfamily|Tropomodulin			R-MMU-390522	Striated Muscle Contraction
P34960	Mmp12	Macrophage metalloelastase OS=Mus musculus OX=10090 GN=Mmp12 PE=1 SV=3	28	17	51	17	473	54.9	9.01	117.65	22.5774	21.0319	1.54555	2.91916	Up	7.78829e-05	0.0115949	22.5011	22.4707	22.7605	21.0496	21.0459	21.0001	Macrophage metalloelastase	17381	Mmp12	GO:0060435,GO:0098586,GO:0030574,GO:0060309,GO:0030198,GO:0048286,GO:1904905,GO:0000122,GO:0060339,GO:0060054,GO:0010628,GO:0032727,GO:0045944,GO:0060340,GO:0006606,GO:0006508,GO:0050691,GO:1901163,GO:0035313,GO:0005737,GO:0031012,GO:0005576,GO:0005615,GO:0005634,GO:0005509,GO:0005518,GO:0001046,GO:0004222,GO:0043565,GO:0008270	bronchiole development|cellular response to virus|collagen catabolic process|elastin catabolic process|extracellular matrix organization|lung alveolus development|negative regulation of endothelial cell-matrix adhesion via fibronectin|negative regulation of transcription by RNA polymerase II|negative regulation of type I interferon-mediated signaling pathway|positive regulation of epithelial cell…				KOG1565	M	metalloendopeptidase activity	Cell wall/membrane/envelope biogenesis	PF00045,PF00413,PF01471	Hemopexin|Peptidase_M10|PG_binding_1	Hemopexin|Matrixin|Putative peptidoglycan binding domain	IPR000585,IPR036375,IPR018487,IPR018486,IPR033739,IPR024079,IPR001818,IPR021190,IPR021158,IPR006026,IPR002477,IPR036365	Domain|Homologous_superfamily|Repeat|Conserved_site|Domain|Homologous_superfamily|Domain|Family|Binding_site|Domain|Domain|Homologous_superfamily	Hemopexin-like domain|Hemopexin-like domain superfamily|Hemopexin-like repeats|Hemopexin, conserved site|Peptidase M10A, catalytic domain|Metallopeptidase, catalytic domain superfamily|Peptidase M10, metallopeptidase|Peptidase M10A|Peptidase M10A, cysteine switch, zinc binding site|Peptidase, metallopeptidase|Peptidoglycan binding-like|PGBD-like superfamily	WP2432,WP441	Spinal cord injury|Matrix metalloproteinases	R-MMU-1442490,R-MMU-1474228	Collagen degradation|Degradation of the extracellular matrix
B6A8R8	Tarm1	T-cell-interacting, activating receptor on myeloid cells protein 1 OS=Mus musculus OX=10090 GN=Tarm1 PE=2 SV=1	6	2	3	2	288	31.4	8.43	7.83	18.7838	17.1923	1.59148	3.01358	Up	0.001047	0.0363523	18.7895	18.8107	18.7513	17.1129	17.5472	16.9169	T-cell-interacting, activating receptor on myeloid cells protein 1	245126	Tarm1	GO:0002250,GO:0045087,GO:2000515,GO:2000562,GO:1900017,GO:0005886,GO:0034987	adaptive immune response|innate immune response|negative regulation of CD4-positive, alpha-beta T cell activation|negative regulation of CD4-positive, alpha-beta T cell proliferation|positive regulation of cytokine production involved in inflammatory response|plasma membrane|immunoglobulin receptor binding				ENOG502RYEX	S	activin receptor antagonist activity	Function unknown	PF13895	Ig_2	Immunoglobulin domain	IPR007110,IPR036179,IPR013783,IPR003599	Domain|Homologous_superfamily|Homologous_superfamily|Domain	Immunoglobulin-like domain|Immunoglobulin-like domain superfamily|Immunoglobulin-like fold|Immunoglobulin subtype			R-MMU-6798695	Neutrophil degranulation
P53347	Osm	Oncostatin-M OS=Mus musculus OX=10090 GN=Osm PE=1 SV=1	9	3	3	3	263	30.1	11.78	7.05	18.5554	16.9587	1.59663	3.02435	Up	0.000455358	0.0290064	18.4615	18.7073	18.4973	16.9672	17.1801	16.7288	Oncostatin-M	18413	Osm	GO:0048266,GO:0006955,GO:0140013,GO:0046888,GO:0045835,GO:0038165,GO:0007422,GO:2001235,GO:0008284,GO:0050729,GO:0032740,GO:0043410,GO:0033138,GO:0050731,GO:0014068,GO:0051897,GO:0045944,GO:0042531,GO:0009408,GO:0007260,GO:0005615,GO:0005125,GO:0008083,GO:0005147	behavioral response to pain|immune response|meiotic nuclear division|negative regulation of hormone secretion|negative regulation of meiotic nuclear division|oncostatin-M-mediated signaling pathway|peripheral nervous system development|positive regulation of apoptotic signaling pathway|positive regulation of cell population proliferation|positive regulation of inflammatory response|positive regul…	mmu04630,mmu04151,mmu04060	JAK-STAT signaling pathway|PI3K-Akt signaling pathway|Cytokine-cytokine receptor interaction	K05418	ENOG502RVJA	S	oncostatin-M receptor binding	Function unknown	PF01291	LIF_OSM	LIF / OSM family	IPR009079,IPR001581,IPR019827,IPR039578	Homologous_superfamily|Family|Conserved_site|Family	Four-helical cytokine-like, core|Leukemia inhibitory factor /oncostatin|Leukemia inhibitory factor /oncostatin, conserved site|Oncostatin-M	WP2841,WP447	Focal adhesion: PI3K-Akt-mTOR signaling pathway|Adipogenesis genes	R-MMU-6788467	IL-6-type cytokine receptor ligand interactions
P41245	Mmp9	Matrix metalloproteinase-9 OS=Mus musculus OX=10090 GN=Mmp9 PE=1 SV=2	13	10	14	10	730	80.5	6.09	27.62	20.3274	18.6599	1.66757	3.17679	Up	7.81492e-05	0.0115949	20.443	20.1965	20.3428	18.6201	18.7977	18.5617	Matrix metalloproteinase-9	17395	Mmp9	GO:0007568,GO:0006915,GO:0016477,GO:0071276,GO:0071460,GO:0034614,GO:0071492,GO:0030574,GO:0007566,GO:0035987,GO:0030198,GO:0007507,GO:0048246,GO:0043066,GO:2001258,GO:2001268,GO:2000697,GO:0048147,GO:2001243,GO:0001503,GO:0045766,GO:0043065,GO:0043388,GO:0045742,GO:0051549,GO:0002687,GO:0001934,GO:1900122,GO:0090200,GO:0031915,GO:1904707,GO:0030163,GO:0006508,GO:1904645,GO:0006979,GO:0009410,GO:…	aging|apoptotic process|cell migration|cellular response to cadmium ion|cellular response to cell-matrix adhesion|cellular response to reactive oxygen species|cellular response to UV-A|collagen catabolic process|embryo implantation|endodermal cell differentiation|extracellular matrix organization|heart development|macrophage chemotaxis|negative regulation of apoptotic process|negative regulation …	mmu04668,mmu04657,mmu04670,mmu04915,mmu04926,mmu05200,mmu05202,mmu05206,mmu05205,mmu05219,mmu05215,mmu05161,mmu05417,mmu05418,mmu05415,mmu01522	TNF signaling pathway|IL-17 signaling pathway|Leukocyte transendothelial migration|Estrogen signaling pathway|Relaxin signaling pathway|Pathways in cancer|Transcriptional misregulation in cancer|MicroRNAs in cancer|Proteoglycans in cancer|Bladder cancer|Prostate cancer|Hepatitis B|Lipid and atherosclerosis|Fluid shear stress and atherosclerosis|Diabetic cardiomyopathy|Endocrine resistance	K01403	KOG1565	M	metalloendopeptidase activity	Cell wall/membrane/envelope biogenesis	PF00040,PF00045,PF00413,PF01471,PF04886	fn2|Hemopexin|Peptidase_M10|PG_binding_1|PT	Fibronectin type II domain|Hemopexin|Matrixin|Putative peptidoglycan binding domain|PT repeat	IPR000562,IPR036943,IPR000585,IPR036375,IPR018487,IPR018486,IPR013806,IPR033739,IPR024079,IPR001818,IPR021190,IPR021158,IPR006026,IPR002477,IPR036365,IPR006970	Domain|Homologous_superfamily|Domain|Homologous_superfamily|Repeat|Conserved_site|Homologous_superfamily|Domain|Homologous_superfamily|Domain|Family|Binding_site|Domain|Domain|Homologous_superfamily|Repeat	Fibronectin type II domain|Fibronectin type II domain superfamily|Hemopexin-like domain|Hemopexin-like domain superfamily|Hemopexin-like repeats|Hemopexin, conserved site|Kringle-like fold|Peptidase M10A, catalytic domain|Metallopeptidase, catalytic domain superfamily|Peptidase M10, metallopeptidase|Peptidase M10A|Peptidase M10A, cysteine switch, zinc binding site|Peptidase, metallopeptidase|Pept…	WP1270,WP2432,WP3632,WP373,WP441,WP5242	Endochondral ossification|Spinal cord injury|Lung fibrosis|IL-3 signaling pathway|Matrix metalloproteinases|Comprehensive IL-17A signaling	R-MMU-1433557,R-MMU-1442490,R-MMU-1474228,R-MMU-1592389,R-MMU-2022090,R-MMU-3928665,R-MMU-6798695,R-MMU-9009391	Signaling by SCF-KIT|Collagen degradation|Degradation of the extracellular matrix|Activation of Matrix Metalloproteinases|Assembly of collagen fibrils and other multimeric structures|EPH-ephrin mediated repulsion of cells|Neutrophil degranulation|Extra-nuclear estrogen signaling
Q61646	Hp	Haptoglobin OS=Mus musculus OX=10090 GN=Hp PE=1 SV=1	38	15	51	15	347	38.7	6.29	141.23	22.9972	21.3241	1.67314	3.18907	Up	0.000704172	0.0320171	22.8967	23.2055	22.8896	21.3148	21.5773	21.0802	Haptoglobin	15439	Hp	GO:0002526,GO:0006953,GO:0042742,GO:0002376,GO:0001889,GO:0007219,GO:0010942,GO:0009617,GO:0031638,GO:0072562,GO:0005783,GO:0005615,GO:0005794,GO:0031838,GO:0034366,GO:0016209,GO:0030492,GO:0042802,GO:0004252	acute inflammatory response|acute-phase response|defense response to bacterium|immune system process|liver development|Notch signaling pathway|positive regulation of cell death|response to bacterium|zymogen activation|blood microparticle|endoplasmic reticulum|extracellular space|Golgi apparatus|haptoglobin-hemoglobin complex|spherical high-density lipoprotein particle|antioxidant activity|hemoglo…				KOG3627	O	serine-type endopeptidase activity	Posttranslational modification, protein turnover, chaperones	PF00089	Trypsin	Trypsin	IPR008292,IPR009003,IPR043504,IPR001314,IPR035976,IPR000436,IPR001254	Family|Homologous_superfamily|Homologous_superfamily|Family|Homologous_superfamily|Domain|Domain	Haptoglobin|Peptidase S1, PA clan|Peptidase S1, PA clan, chymotrypsin-like fold|Peptidase S1A, chymotrypsin family|Sushi/SCR/CCP superfamily|Sushi/SCR/CCP domain|Serine proteases, trypsin domain			R-MMU-2168880,R-MMU-6798695	Scavenging of heme from plasma|Neutrophil degranulation
[truncated: 19 more rows]

## Sheet: LPS_UB-vs-LPS_Vehicle
Accession	Gene Name	Description	Coverage [%]	# Peptides	# PSMs	# Unique Peptides	# AAs	MW [kDa]	calc. pI	Score Sequest HT: Sequest HT	Average(LPS_UB)	Average(LPS_Vehicle)	log2FoldChange	FoldChange	Regulation	p-value	q-value	LPS_UB1	LPS_UB2	LPS_UB3	LPS_Vehicle1	LPS_Vehicle2	LPS_Vehicle3	Product	GeneID	Gene_Name	GO_id	GO_term	pathway	pathway_description	K_number	eggNOG_id	eggNOG_abbreviation	eggNOG_description	eggNOG_function_classification	PFAM_Family	PFAM_Name	PFAM_description	InterPro_id	InterPro_ENTRY_TYPE	InterPro_ENTRY_NAME	WikiPathway_id	WikiPathway_description	Reactome_id	Reactome_description
[truncated: 252 more rows]
